# Supplementary material for: Origin and chromatin remodeling of young X/Y sex chromosomes in catfish with sexual plasticity
Source: Natl Sci Rev. 2022 Oct 28;10(2):nwac239. doi: 10.1093/nsr/nwac239 (PMC9945428; doi:10.1093/nsr/nwac239)
Supplement: nwac239_Supplemental_Files [file nwac239_supplemental_files.zip]

Archive with 2 entries (2 files):
- Supplementary_File.docx
- Table_S5.csv
