# Supplementary material for: Origin and chromatin remodeling of young X/Y sex chromosomes in catfish with sexual plasticity
Source: Natl Sci Rev. 2022 Oct 28;10(2):nwac239. doi: 10.1093/nsr/nwac239 (PMC9945428; doi:10.1093/nsr/nwac239)
Supplement: nwac239_Supplemental_Files [file nwac239_supplemental_files.zip › Table_S5.csv]

Table S5. Gene expression profiles in gonads of XX females, XX neomales and YY males.						FPKM (XXF: XX female, XXM: XX male. YY: YY male)
geneid	symbol	gene description	chromosome	start	end	XX_M1	XX_M2	XX_M3	XX_F1	XX_F2	XX_F3	YY1	YY2	YY3	YY_vs_XXF_log2FoldChange	YY_vs_XXF_pvalue	YY_vs_XXF_padj	XXM_vsXXF_log2FoldChange	XXM_vsXXF_pvalue	XXM_vsXXF_padj	XXM_vs_YY_log2FoldChange	XXM_vs_YY_pvalue	XXM_vs_YY_padj
Pfx001628	VPS72	Vacuolar protein sorting 72 homolog (S. cerevisiae)	chr2	45354	51635	20.828547	20.89946	20.987129	36.296284	35.270515	35.495827	25.632841	23.265123	25.733166	-1.321090512	3.70E-96	1.78E-95	-1.453784629	2.54E-130	1.33E-129	0.126530076	0.037387126	0.065658311
Pfx001629	SP1	Transcription factor	chr2	52346	57379	16.227621	13.956594	13.924807	29.967474	29.605152	29.723572	17.110752	16.762047	16.420618	-1.630122994	1.05E-220	9.37E-220	-1.701867507	1.14E-157	6.83E-157	0.065517607	0.257830048	0.35610791
Pfx001630	NCKAP1L	NCK-associated protein 1-like	chr2	61096	76898	8.998276	9.76984	9.036048	0.507803	0.27642	0.488266	7.704127	7.525529	7.370959	3.338561028	3.10E-92	1.45E-91	3.756139198	4.95E-126	2.54E-125	-0.424028915	6.24E-13	3.36E-12
Pfx001631	PPP1R1A	Protein phosphatase 1 regulatory	chr2	97565	107801	0	0	0	1.920209	2.45038	2.320002	0.081981	0.151491	0.016802	-5.339111365	8.45E-25	2.09E-24	-9.729411968	9.88E-16	2.07E-15	4.393327233	0.032884815	0.058559677
Pfx001632	NPFF	Neuropeptide FF-amide peptide precursor	chr2	109029	110259	0.032779	0	0	0.413636	1.077901	0.33404	0.263041	0	0	-3.689730049	0.005050604	0.006755241	-5.243190293	0.000602304	0.000866115	1.54808757	0.692601995	0.768619718
Pfx001633	NA	NA	chr2	110729	113113	0.131297	0.097765	0.114745	0.018571	0	0.033651	0.067352	0.040634	0.053253	0.674409605	0.608855192	0.643148947	1.754642836	0.10391313	0.126267368	-1.086976239	0.14720723	0.221697268
Pfx001634	ELMO2	Engulfment and cell motility	chr2	150765	174793	0.270937	0.790938	0.749558	0.481754	0.369604	0.406779	2.15263	1.555322	1.22547	1.142351204	0.000282339	0.000408588	-0.160601802	0.723917534	0.759541497	1.297325495	0.010421476	0.020614627
Pfx001635	ARFGAP1	ADP-ribosylation factor GTPase activating protein 1	chr2	179862	190029	13.930608	13.922227	12.360632	3.762288	3.443314	3.398771	18.529089	17.458603	16.228178	1.496141924	3.31E-34	9.30E-34	1.238364987	3.67E-24	8.76E-24	0.250882131	0.000914027	0.002153581
Pfx001636	HIGD1A	HIG1 hypoxia inducible domain family, member 1B	chr2	198789	204206	5.620367	5.473223	4.358941	0.205614	0.097091	0.265525	3.487651	4.071896	3.278979	3.424653363	1.23E-42	3.79E-42	4.051720606	1.21E-69	4.41E-69	-0.635845024	5.12E-12	2.58E-11
Pfx001637	SLC11A2	Solute carrier family 11 (proton-coupled divalent metal ion transporters), member 2	chr2	204288	217058	14.130635	15.045464	14.24887	2.377209	2.304504	2.344081	7.902304	7.821246	7.556188	0.922466729	9.22E-21	2.14E-20	1.941127051	6.46E-113	3.10E-112	-1.02489339	9.22E-76	3.56E-74
Pfx001638	CYP27B1	Cytochrome P450, family 27, subfamily B, polypeptide 1	chr2	222556	238357	0.070631	0.175966	0.176565	0.016555	0.03414	0.019324	0.047307	0.078896	0.042211	0.438856351	0.669383764	0.69853648	1.780331079	0.038957959	0.049314835	-1.347944121	0.036515998	0.06427371
Pfx001639	METTL1	Catalyzes the formation of N(7)-methylguanine at position 46 (m7G46) in tRNA	chr2	247754	264333	17.782951	17.610348	16.440872	56.570076	50.782223	55.248348	15.766725	16.437424	15.19724	-2.578308686	0	0	-2.33164182	0	0	-0.253038999	0.000444771	0.001096384
Pfx001640	CDK4	Cyclin-dependent kinase 4	chr2	264902	282445	4.609848	4.400601	4.385527	8.97868	8.196241	8.45506	5.861849	6.402452	5.954165	-1.293011426	5.66E-63	2.11E-62	-1.618164747	1.01E-95	4.38E-95	0.318853575	4.57E-05	0.000127288
Pfx001641	TSPAN31	Belongs to the tetraspanin (TM4SF) family	chr2	283464	286402	0.320693	0.089414	0	0	0	0.14599	0	0.089293	0.079954	-0.534905694	0.816071014	0.834052761	0.823812092	0.689133537	0.726607583	-1.368738157	0.408240428	0.519190666
Pfx001642	AGAP2	ArfGAP with GTPase domain, ankyrin repeat and PH domain	chr2	289724	308437	0	0.02915	0	0.214973	0.145705	0.244344	0.01805	0.061834	0	-3.604557996	4.10E-06	6.51E-06	-4.880856911	2.48E-07	4.17E-07	1.322809702	0.485766601	0.592975903
Pfx001643		Translocon-associated protein (TRAP), alpha subunit	chr2	316739	326115	12.31496	11.772637	9.649008	1.706276	1.11335	1.65143	8.90993	10.323291	9.325	1.862630726	1.59E-17	3.49E-17	2.218508136	2.01E-26	4.93E-26	-0.363593369	0.001154559	0.002676829
Pfx001644	CTDSP2	(carboxy-terminal domain, RNA polymerase II, polypeptide A) small phosphatase	chr2	334931	342288	14.900721	14.057814	14.136482	4.265089	3.213098	4.203341	14.138047	14.806809	13.080237	1.044990062	1.32E-22	3.17E-22	1.20102823	9.50E-31	2.45E-30	-0.161966516	0.003129121	0.006756629
Pfx001646	TMBIM6	Testis enhanced gene transcript (BAX inhibitor 1)	chr2	377165	433300	266.561462	275.950043	246.832397	33.028816	31.483877	32.844009	189.941269	199.218796	187.439407	1.763639434	0	0	2.334844822	0	0	-0.577728524	3.62E-108	2.39E-106
Pfx001647	TMBIM6	Testis enhanced gene transcript (BAX inhibitor 1)	chr2	446166	449781	196.90094	199.080414	185.217896	21.165133	21.416996	22.471815	141.448837	139.955429	139.220398	1.889592932	0	0	2.47450383	0	0	-0.591232116	1.05E-131	9.70E-130
Pfx001648	LYPD1	acetylcholine receptor inhibitor activity	chr2	452872	456932	3.123688	2.190184	1.909387	0.163012	0.435488	0.416453	2.902518	2.143243	1.879452	1.775496483	0.003196163	0.004335374	1.959752625	0.000796349	0.00113633	-0.191706424	0.558766491	0.657377673
Pfx001649	NCKAP5L	Nck-associated protein 5, Peripheral clock protein	chr2	463260	502526	0.053682	0.01488	0.085751	0	0	0	0.278857	0.183118	0.158972	6.526458628	1.47E-06	2.39E-06	4.787315201	0.006528886	0.008788901	1.751725163	0.001178886	0.002729741
Pfx001650		ATP binding	chr2	510571	618139	8.132503	9.178763	7.270513	0.166038	0.159362	0.250964	7.307618	7.934128	8.196916	4.502098043	1.34E-110	7.09E-110	4.686434244	2.02E-119	1.00E-118	-0.191633595	0.006599284	0.013524897
Pfx001651	RPL29	Belongs to the eukaryotic ribosomal protein eL29 family	chr2	619182	621403	1966.369141	2084.587891	2662.555908	904.065674	877.836243	1028.341187	2227.760498	2054.773193	2338.783691	0.434386974	1.07E-05	1.67E-05	0.580408224	0.002473502	0.003426379	-0.151621909	0.409245712	0.520169254
Pfx001652	DUSP7	MAP kinase tyrosine/serine/threonine phosphatase activity	chr2	641260	652772	9.278126	9.951834	8.647416	0.405295	0.422279	0.448765	7.736391	8.184312	7.442559	3.375621063	5.49E-149	3.55E-148	3.748653752	1.33E-201	9.66E-201	-0.380131691	5.09E-13	2.75E-12
Pfx001653	NA	NA	chr2	659765	662827	0.245726	0.153545	0.386297	0.272857	0.045175	0	0.435706	0.578139	0.15436	1.032118184	0.346703339	0.384829158	0.631453285	0.583329891	0.627842151	0.399402859	0.547104912	0.647192334
Pfx001654	POC1A	POC1 centriolar protein A	chr2	678205	688183	0.589546	0.528581	0	0	0	0	0.597137	0	0	3.621043975	0.23084211	0.263477234	4.633887787	0.031027728	0.039642845	-1.019495247	0.7328995	0.800613342
Pfx001656	POC1A	POC1 centriolar protein homolog	chr2	704338	714095	0.076494	0.291452	0.106778	0.529622	0.320818	0.286208	0.336335	0.272125	0.27708	-1.136045333	0.023599744	0.030031374	-1.877425517	0.002358771	0.003272385	0.732729858	0.204530921	0.293097228
Pfx001659	NA	NA	chr2	779626	780549	0.650821	0.519816	0.790427	0.029835	0.029434	0	0.556334	0.200457	0.19999	2.337948802	0.051865546	0.064025736	3.420096412	0.000489697	0.000707137	-1.082898169	0.039372638	0.068845165
Pfx001660	NA	NA	chr2	794544	795684	0.039479	0.164732	0.042321	0	0.120612	0	0.063465	0.094861	0.054987	0.145843303	0.928815738	0.935336016	0.29127783	0.863818328	0.880391053	-0.162773221	0.886178082	0.918163367
Pfx001661	ALAS1	Aminolevulinate, delta-, synthetase 1	chr2	796331	805779	125.840187	117.05278	110.510719	186.997086	170.31662	176.93335	104.057129	110.575539	106.305962	-1.536260577	0	0	-1.279354675	1.02E-291	1.04E-290	-0.263235902	5.61E-17	3.81E-16
Pfx001662	DTX3L	Deltex 3 like, E3 ubiquitin ligase	chr2	808522	823419	6.351319	5.577321	5.976373	0.145622	0.087412	0.155536	3.445692	3.660604	3.468416	3.911863218	1.94E-45	6.13E-45	4.790281019	4.57E-77	1.75E-76	-0.88421944	3.24E-22	2.83E-21
Pfx001663	NA	NA	chr2	828444	838240	22.861675	24.104574	21.633348	0.651484	0.721396	0.669543	17.797499	17.427036	16.839468	3.861967263	2.50E-196	2.02E-195	4.377943697	4.98E-279	4.85E-278	-0.522608846	4.22E-31	5.25E-30
Pfx001664		7 transmembrane receptor (rhodopsin family)	chr2	865721	868336	0.045707	0.120219	0.102787	0	0	0	0.093907	0.031186	0	3.474305686	0.187409229	0.216724751	4.680852279	0.007109786	0.009545819	-1.215717551	0.241384044	0.337051621
Pfx001665	LRP1	lipoprotein receptor-related protein	chr2	912075	944009	1.790373	1.456117	2.23937	0.772136	0.505944	0.759132	1.800177	2.225234	2.13663	0.768913953	0.05517816	0.06789832	0.720297084	0.087344262	0.107030826	0.046331574	0.867406331	0.904311933
Pfx001666	RBMS2	RNA binding motif single stranded interacting protein	chr2	951399	970757	5.011957	5.687483	4.774386	0.435459	0.360667	0.56276	5.084486	3.993418	4.940701	2.502908207	2.99E-13	6.00E-13	2.76586211	5.42E-18	1.18E-17	-0.269652943	0.096703886	0.153690735
Pfx001667	RBMS2	RNA binding motif single stranded interacting protein	chr2	977577	984111	16.613798	16.266642	15.394739	0.558102	0.68062	0.770779	18.592863	17.861656	17.045542	3.922177268	1.67E-275	1.83E-274	3.892646467	6.85E-281	6.72E-280	0.023208415	0.562654924	0.660844677
Pfx001668		Nuclear receptor subfamily 1, group D, member	chr2	994096	1008590	7.146413	6.876896	6.108971	0.259007	0.135134	0.329778	5.936404	5.822946	5.746928	3.777958767	7.14E-79	3.03E-78	4.095961113	1.58E-97	6.93E-97	-0.324997642	1.16E-06	3.84E-06
Pfx001669	RARG	Retinoic acid receptor	chr2	1015810	1053141	0.120131	0.118661	0.029272	0.025004	0	0	0.365462	0	0.095976	2.608976916	0.179236986	0.207984805	2.045857608	0.247879566	0.288103802	0.552882823	0.607262596	0.701301647
Pfx001670	CALCOCO1	and coiled-coil	chr2	1060847	1069534	0.561022	0.512592	0.382198	2.377472	2.736285	2.559801	0.803196	1.02337	0.830874	-2.329555298	6.06E-36	1.73E-35	-3.075045776	8.10E-51	2.55E-50	0.739641194	0.002464343	0.005417422
Pfx001671	HOXC13	homeobox protein	chr2	1100244	1102272	0.040405	0.279606	0.347043	0	0	0	0.142938	0.131372	0	3.310934101	0.218152136	0.25011345	4.628283874	0.011319786	0.014982949	-1.32676991	0.219824044	0.312073555
Pfx001673	HOXC11	homeobox protein	chr2	1123631	1125855	0.373676	0.105838	0	0	0	0	0.62613	0.710244	0.913622	6.381064376	2.94E-06	4.69E-06	4.284018078	0.064984606	0.080671807	2.07729821	0.001263237	0.002911736
Pfx001674	HOXC5	Homeobox domain	chr2	1157933	1159151	9.910871	10.838384	11.458824	0	0.048847	0.43073	6.902338	5.959613	7.591354	4.422187837	1.04E-12	2.05E-12	5.189962147	3.79E-20	8.53E-20	-0.773789741	5.60E-06	1.73E-05
Pfx001675	HOXC4	homeobox protein	chr2	1164312	1166757	1.823203	0.821092	0.90214	0	0	0.117106	1.31313	1.898445	0.688223	3.850051261	0.000157816	0.00023143	3.822710569	0.000200661	0.000295727	0.019830215	0.961368283	0.974218167
Pfx001676	SMUG1	Single-strand-selective monofunctional uracil-DNA glycosylase 1	chr2	1182266	1185789	7.163443	7.140296	7.031496	23.818005	23.33914	24.750788	10.104698	9.478668	9.958191	-2.08419829	7.64E-154	5.05E-153	-2.435928178	2.41E-199	1.74E-198	0.345301574	0.000158604	0.000414842
Pfx001677	HNRNPA1	Heterogeneous nuclear ribonucleoprotein	chr2	1204243	1209472	41.011589	41.754787	37.611832	14.72653	15.233965	15.958477	37.632282	38.649796	37.724209	0.508363433	1.72E-11	3.31E-11	0.704378486	3.88E-22	9.00E-22	-0.202658027	1.93E-05	5.61E-05
Pfx001678	NA	NA	chr2	1214795	1215569	1.11128	0.731488	0.999149	0.748882	0.20705	0.921948	1.597528	1.173483	0.682007	0.056775764	0.923072715	0.930244631	-0.098408713	0.864938691	0.881410668	0.150456969	0.693947886	0.769681519
Pfx001679	NA	NA	chr2	1216384	1217601	10.748312	10.621038	9.355176	0.353078	0.396571	0.707574	7.276247	7.466204	7.099752	3.06343772	1.34E-30	3.57E-30	3.67309686	1.25E-51	3.97E-51	-0.617173588	3.73E-10	1.65E-09
Pfx001680		Zinc finger protein	chr2	1217867	1238709	12.185261	12.232244	12.047928	8.352609	7.380686	7.427193	10.724533	10.519816	10.104603	-0.36420803	7.86E-10	1.44E-09	-0.026786455	0.645641608	0.687457855	-0.343432947	8.59E-16	5.49E-15
Pfx001681	NA	NA	chr2	1248018	1265509	0.387731	0.250224	0	0.055234	0	0	0	0	0	-3.411287483	0.334531688	0.372636578	2.789355606	0.08964257	0.109676459	-6.20884373	0.110532725	0.172803676
Pfx001682	LIMA1	LIM domain and	chr2	1278702	1287559	4.952691	5.243318	5.202611	0.330782	0.274413	0.389821	3.457933	2.744869	4.839322	2.639905738	7.34E-15	1.52E-14	3.235073973	1.72E-33	4.58E-33	-0.600513687	0.000168079	0.000438202
Pfx001683	PIP4K2C	Translation initiation factor IF-2, N-terminal region	chr2	1311868	1324634	0	0	0.200143	0	0	0	0.240748	0.21641	0.146339	4.300005182	0.019936687	0.025535039	2.914404652	0.432131987	0.48200262	1.415553468	0.274578436	0.375403845
Pfx001684	SRC	Proto-oncogene tyrosine-protein kinase	chr2	1333739	1353059	1.200996	1.187993	0.944624	13.960677	12.956388	13.725655	1.184638	1.072608	1.045599	-4.42152611	0	0	-4.288764603	0	0	-0.137441496	0.355265764	0.463887887
Pfx001685	ube2v1	Ubiquitin-conjugating enzyme E2 variant	chr2	1357459	1359798	346.521759	327.760193	319.976074	255.352234	244.959702	244.831848	408.807648	406.726807	394.403503	-0.102435538	0.002866126	0.003900921	-0.267040395	3.38E-12	6.57E-12	0.158418605	1.11E-07	4.01E-07
Pfx001686	CSNK2A1	casein kinase	chr2	1360570	1369307	8.525508	8.570797	8.275791	13.056325	13.056417	13.498182	9.620109	10.683484	10.237506	-1.177468189	7.97E-64	3.00E-63	-1.326016123	5.97E-90	2.49E-89	0.142247602	0.023416684	0.043088678
Pfx001687	SLC2A10	Solute carrier family 2 (facilitated glucose transporter), member	chr2	1372157	1377089	5.849627	5.344453	4.353899	0.216387	0.206689	0.588159	3.157193	2.446335	2.510598	2.175248313	3.22E-09	5.78E-09	3.226089837	2.28E-24	5.44E-24	-1.059248753	2.69E-15	1.68E-14
Pfx001688	TP53RK	TP53 regulating kinase	chr2	1378159	1379378	38.67535	33.277302	35.711597	131.51236	128.485062	139.311615	47.685551	54.941936	46.401737	-2.224735964	7.79E-268	8.33E-267	-2.573676056	0	0	0.342703929	2.00E-07	7.12E-07
Pfx001689	SERINC3	Serine incorporator	chr2	1381412	1389701	16.309927	14.918858	14.08702	2.120232	2.476371	2.076438	14.68113	15.018912	14.184184	1.910445574	2.12E-73	8.62E-73	2.074270173	7.05E-84	2.84E-83	-0.170372351	0.0017117	0.003860774
Pfx001690		pathway protein	chr2	1392214	1397431	1.400571	1.564394	1.37902	2.856417	2.510018	2.840541	1.019834	0.645528	0.698309	-2.585067545	2.76E-20	6.38E-20	-1.601716792	1.20E-12	2.35E-12	-0.989627654	0.000719685	0.00172311
Pfx001691	C20orf195	Fibronectin type III domain containing 11	chr2	1398076	1398972	1.342716	1.481279	0.414252	0.061465	0	0.027307	9.583655	7.633709	10.528912	7.469809944	4.85E-18	1.08E-17	4.482143701	2.73E-05	4.20E-05	2.980864158	3.42E-10	1.51E-09
Pfx001692	NR4A1	Nuclear receptor subfamily 4, group A, member 1	chr2	1413980	1420475	5.950317	4.865698	5.819781	1.900497	1.671267	1.648139	7.705914	6.816416	5.574296	1.141880364	5.70E-13	1.14E-12	0.991857567	1.89E-10	3.51E-10	0.144485689	0.190213618	0.275586212
Pfx001693	NABP2	Nucleic acid binding protein 2	chr2	1599983	1603503	10.943141	10.828778	9.859443	4.000866	3.583978	4.107089	11.877797	12.875469	12.777287	0.88019325	1.75E-16	3.77E-16	0.751529499	5.00E-13	9.89E-13	0.122169493	0.076674563	0.125203049
Pfx001694	ANKRD52	Ankyrin repeat	chr2	1603950	1621153	4.786894	4.985046	4.414847	0.919378	0.889703	0.858184	5.24084	5.135081	4.612854	1.685478232	7.56E-67	2.93E-66	1.724633772	8.70E-81	3.43E-80	-0.046049402	0.407312017	0.518195765
Pfx001695	COQ10A	Coenzyme Q10 homolog A (S. cerevisiae)	chr2	1624294	1629018	6.941453	7.693886	6.883352	28.855076	26.461843	26.939741	12.958768	14.54667	14.214227	-1.78022777	7.53E-227	6.87E-226	-2.616413485	0	0	0.829840572	9.90E-42	1.77E-40
Pfx001696	LETMD1	LETM1-like protein	chr2	1632200	1639168	4.246973	3.828954	3.392752	5.486034	5.341973	5.935952	6.00911	5.326935	4.804875	-0.858476665	2.34E-11	4.47E-11	-1.234430544	6.07E-22	1.40E-21	0.369287936	0.001747609	0.003936462
Pfx001697		Zgc 113184	chr2	1639347	1645145	11.746229	12.510249	12.351688	2.203375	2.550098	2.011489	14.866026	15.325712	14.383921	1.914111529	1.14E-54	3.93E-54	1.750023428	1.57E-40	4.48E-40	0.15805349	0.017825393	0.033610288
Pfx001698	NAB2	NGFI-A binding protein 2 (EGR1 binding protein 2)	chr2	1649199	1659744	5.608913	5.324479	5.467656	0.192197	0.044	0.296692	4.495625	4.696694	4.588151	3.86051132	1.48E-10	2.78E-10	4.231518023	2.14E-12	4.19E-12	-0.375434981	2.76E-06	8.81E-06
Pfx001699	DNAJC14	homolog subfamily C member 14	chr2	1663731	1673583	10.842187	12.04359	11.536644	7.45938	6.688836	7.214814	11.509603	11.481841	10.954287	-0.133774705	0.02308658	0.029407728	0.00637785	0.925829794	0.936792897	-0.146179015	0.002564488	0.005626204
Pfx001700	MRTO4	Component of the ribosome assembly machinery. Nuclear paralog of the ribosomal protein P0, it binds pre-60S subunits at an early stage of assembly in the nucleolus, and is replaced by P0 in cytoplasmic pre-60S subunits and mature 80S ribosomes	chr2	1681493	1688067	6.871923	7.069818	6.704931	12.273416	11.951406	12.83788	10.544675	10.66243	9.856119	-1.057100856	2.42E-45	7.64E-45	-1.526448541	1.19E-86	4.87E-86	0.462997758	6.97E-11	3.26E-10
Pfx001701	megf6	Multiple epidermal growth factor-like domains protein	chr2	1690838	1762914	0.692251	0.670381	0.706861	0.258598	0.182197	0.358528	1.562622	1.521966	1.342035	1.649538666	1.68E-11	3.23E-11	0.675550887	0.018446589	0.024019462	0.969845956	1.37E-11	6.68E-11
Pfx001702	KCNAB2	Potassium voltage-gated channel, shaker-related subfamily, beta member 2	chr2	1764560	1835059	3.335572	3.356944	3.217772	2.542817	2.504684	2.74499	2.52484	2.381099	2.357727	-0.904193199	3.51E-15	7.36E-15	-0.337659792	0.001096606	0.001553414	-0.572786736	4.13E-10	1.81E-09
Pfx001703	PARK7	Parkinson disease (autosomal recessive, early onset) 7	chr2	1835369	1841866	66.000725	61.896702	56.764534	120.788712	118.155045	127.682419	69.6455	71.271919	71.71788	-1.58791184	2.01E-196	1.63E-195	-1.673899067	5.25E-194	3.71E-193	0.079558242	0.098935267	0.156790421
Pfx001704	PAX7	Paired box	chr2	1880565	1932381	0.131613	0.029782	0.035519	0.111668	0.176794	0	0.320568	0.366968	0.237631	0.862735146	0.331598863	0.369845167	-1.157188683	0.363480168	0.411127381	2.008417243	0.005138607	0.010722185
Pfx001705	MRPS16	Mitochondrial ribosomal protein S16	chr2	1941296	1942806	8.489797	6.96675	5.611173	33.427685	31.938265	30.097511	11.182242	11.385631	9.398625	-2.378560504	4.26E-116	2.33E-115	-2.863695204	3.97E-118	1.96E-117	0.478946915	0.000690519	0.001657475
Pfx001712	muc3a		chr2	1980070	1983697	0.159874	0.209997	0.392311	0	0.024397	0	0.072131	0.05954	0.030495	1.589303212	0.401026022	0.441483262	3.903837358	0.003696809	0.005062103	-2.307172754	0.002680247	0.005857134
Pfx001713	ERRFI1	ERBB receptor feedback inhibitor	chr2	1989024	1997571	12.300138	12.259161	11.073442	0.09787	0.168916	0.149694	10.497856	10.356633	9.48351	5.351784469	2.80E-147	1.79E-146	5.70219605	1.11E-177	7.30E-177	-0.357198215	2.06E-12	1.07E-11
Pfx001715	NA	NA	chr2	2023814	2025009	0.051007	0.005358	0.076759	0	0	0	0.053594	0.029134	0	2.630392388	0.405523077	0.445754357	3.261247143	0.172250626	0.204130372	-0.634897762	0.690695993	0.766934789
Pfx001716	tas1r3	Taste receptor, type 1, member	chr2	2043123	2050174	0.630477	0.638847	0.414538	0.015743	0.016545	0	0.284024	0.170412	0.15322	3.162252506	0.002048855	0.002819225	4.70951453	2.95E-08	5.14E-08	-1.553614276	7.43E-06	2.26E-05
Pfx001717	CCDC114	Coiled-coil domain containing 114	chr2	2051789	2059898	0.075659	0	0	3.09686	2.716573	3.099184	0.303972	0.295384	0.283869	-4.082092972	4.77E-49	1.57E-48	-7.448273529	3.91E-28	9.80E-28	3.360883417	0.000189459	0.000490708
Pfx001719	NA	NA	chr2	2073172	2076883	15.791353	16.386911	13.964256	18.349297	18.241589	17.657736	18.421261	16.161411	16.137177	-0.899064662	2.36E-36	6.79E-36	-0.917863604	6.88E-46	2.07E-45	0.012236522	0.841617233	0.886868295
Pfx001720	SLC45A1	Solute carrier family 45 member 1	chr2	2078943	2085874	0.146353	0	0.086847	0	0	0	0.03737	0.158291	0.087759	4.761376565	0.006500279	0.008626549	4.506316918	0.041927147	0.052939626	0.255228599	0.782066751	0.84022073
Pfx001721	MMEL1	Membrane metallo-endopeptidase-like 1	chr2	2093403	2116436	0.122259	0.173267	0.214215	0.180971	0.088986	0.108389	0.046329	0.073769	0.095531	-1.516801291	0.042831956	0.053241306	-0.275480237	0.661378853	0.701436387	-1.246864299	0.057966869	0.09757106
Pfx001722	MIIP	Migration and invasion inhibitory protein	chr2	2129771	2141013	1.10365	0.968557	0.64922	8.287639	8.239614	8.606877	1.094045	1.162364	0.87366	-3.805067993	3.90E-236	3.69E-235	-3.883998991	5.76E-199	4.13E-198	0.075344266	0.694546864	0.770228083
Pfx001724	TNFRSF4	Tumor necrosis factor receptor superfamily, member 4	chr2	2145879	2157027	1.17122	1.21051	1.242555	0.32277	0.359798	0.489609	1.352076	1.297582	1.212697	0.902818156	0.001135325	0.001590087	0.927876549	0.000765953	0.001094304	-0.030540053	0.858177712	0.897528904
Pfx001725	TNFRSF1B	Tumor necrosis factor receptor superfamily member	chr2	2158258	2169442	14.365831	14.038653	12.453342	6.792801	7.340338	6.441428	18.854347	19.098549	17.16466	0.617991043	1.06E-14	2.20E-14	0.304099563	0.00019312	0.000284917	0.306807682	2.57E-09	1.06E-08
Pfx001726	TRIM62	Tripartite motif containing 62	chr2	2175794	2212000	4.518857	4.817926	4.612776	7.16519	6.26364	7.0759	4.276897	4.572073	4.483369	-1.422134263	4.64E-81	2.01E-80	-1.237507718	5.68E-63	1.98E-62	-0.190770708	0.003843381	0.008190806
Pfx001727			chr2	2215597	2225477	0.734246	0.822997	0.502364	23.992863	19.971205	21.075853	1.008026	0.74773	0.862502	-5.413544243	0	0	-5.645927378	0	0	0.230994747	0.385529431	0.495876035
Pfx001728	sqz	zinc finger protein	chr2	2228185	2240050	16.055128	14.93354	12.895695	1.507477	1.063287	1.394714	11.726762	11.38372	11.406646	2.32001826	2.44E-92	1.14E-91	2.782598344	5.70E-126	2.92E-125	-0.469366323	1.22E-17	8.57E-17
Pfx001729	EMP3	Epithelial membrane protein	chr2	2247039	2250624	212.699509	207.494476	186.267929	6.068851	5.27985	5.636413	182.057709	189.589417	183.020416	4.226713258	0	0	4.472889187	0	0	-0.252748254	1.55E-17	1.08E-16
Pfx001730	FAM83E	Family with sequence similarity 83, member E	chr2	2251880	2262523	0.241014	0.347793	0.150277	0.141704	0.219064	0.126049	0.406638	0.200548	0.209964	-0.099854701	0.873377736	0.886556781	-0.102406255	0.867854587	0.884014333	-0.006962209	0.989023385	0.992398424
Pfx001731	NA	NA	chr2	2265270	2269193	0.416362	0.601531	0.574105	0.758379	0	0.087613	0.27665	0.479342	0.61672	-0.024854908	0.982677805	0.984723535	0.335017696	0.762593436	0.791176762	-0.364263835	0.561505182	0.659886106
Pfx001732		Coiled-coil domain-containing protein 50 N-terminus	chr2	2271952	2290058	0.290352	0.242964	0.267239	0.067038	0.019096	0.071155	0.290597	0.426764	0.349168	1.917554071	0.000405248	0.000582023	1.625700742	0.003612639	0.004951768	0.287114682	0.328192576	0.43547334
Pfx001733	UTS2	Urotensin 2, alpha	chr2	2292637	2295084	0	0.606386	0.440757	0.070908	0	0	1.107961	0.832822	1.067928	4.580035302	0.001752729	0.00242083	3.159101751	0.135418883	0.162446659	1.412129369	0.063418312	0.105781453
Pfx001734	PER3	Period homolog 3 (Drosophila)	chr2	2296636	2317187	18.391174	18.79953	17.356525	2.87639	2.567463	2.606745	10.602223	11.463573	10.798409	1.227576829	3.31E-61	1.22E-60	2.077060999	8.35E-253	7.39E-252	-0.856005041	6.07E-106	3.78E-104
Pfx001735	VAMP3	Vesicle-associated membrane protein 3	chr2	2318925	2329882	69.993042	69.137138	66.142136	15.930519	15.552925	14.321028	47.634602	49.30378	48.680401	0.867250099	6.20E-62	2.29E-61	1.481041973	1.78E-215	1.37E-214	-0.619914358	1.38E-97	7.58E-96
Pfx001736	NA	NA	chr2	2331904	2333619	1.04164	0.797228	0.742234	0.031701	0.046491	0.048795	1.036806	0.928991	0.535201	3.350746473	7.45E-07	1.22E-06	3.526556855	2.93E-08	5.12E-08	-0.183898572	0.520595614	0.62573275
Pfx001737	camta1	positive regulation of calcineurin-mediated signaling	chr2	2336682	2366181	0.313166	0.356418	0.269679	0.139025	0.03105	0.045809	0.256149	0.256139	0.346654	1.194670665	0.027974541	0.035382257	1.434264839	0.006209657	0.008370924	-0.246501694	0.355113027	0.463716279
Pfx001740	DNAJC11	homolog subfamily C member	chr2	2593672	2604350	2.631455	3.100009	2.17757	7.854588	8.344586	7.662992	4.882801	4.57515	5.127802	-1.510696953	4.87E-58	1.74E-57	-2.277172071	3.84E-85	1.56E-84	0.759153745	4.52E-12	2.29E-11
Pfx001741	PHF13	PHD finger protein 13	chr2	2608415	2616141	2.727082	2.520679	2.535905	2.403209	1.87816	2.465976	4.367111	4.464134	3.774559	0.09703933	0.631017002	0.663839693	-0.475765541	0.025507733	0.032831824	0.566786169	0.000339868	0.000851391
Pfx001742	FBXO2	F-box protein 2	chr2	2616626	2621548	20.115492	18.085585	18.806757	10.464369	9.516124	12.003761	12.659843	15.251429	13.991089	-0.413345925	0.000208168	0.000303216	0.149825733	0.140821804	0.168670949	-0.569066109	1.03E-15	6.58E-15
Pfx001743	CCDC23	Coiled-coil domain containing 23	chr2	2621954	2625371	17.976728	17.892933	15.786345	39.14106	39.393211	40.874828	23.322609	22.362858	21.3099	-1.636537933	3.60E-116	1.97E-115	-1.892538592	1.22E-151	7.11E-151	0.249489002	0.000638619	0.001541056
Pfx001744	WNT4	Ligand for members of the frizzled family of seven transmembrane receptors	chr2	2747966	2751809	0.507098	0.444038	0.363746	0.481787	0.611177	0.404011	0.046785	0.220081	0.110181	-2.661026169	0.000116519	0.000172176	-0.875477877	0.075530936	0.093171163	-1.791904808	0.006865365	0.014025301
Pfx001745	Cdc42	cell division	chr2	2761168	2772294	127.459167	124.674484	115.425804	40.560604	40.103893	35.78653	117.484825	113.015976	115.180969	0.76830554	8.01E-56	2.81E-55	0.974745718	8.33E-92	3.51E-91	-0.212810095	3.33E-15	2.06E-14
Pfx001746	AP5B1	Adaptor-related protein complex 5, beta 1 subunit	chr2	2773709	2779142	4.788928	4.939905	4.466393	15.94647	14.837489	15.174899	6.305273	7.232385	6.357766	-2.0093531	5.24E-213	4.53E-212	-2.377181627	0	0	0.361486617	3.13E-07	1.10E-06
Pfx001747	C1orf50	Chromosome 1 open reading frame 50	chr2	2779685	2781819	5.50834	4.809423	4.862439	8.229686	7.004609	6.429353	7.841568	8.638053	7.010571	-0.685374885	0.000100253	0.000148616	-1.195229104	6.27E-11	1.18E-10	0.503526637	0.001495011	0.00340592
Pfx001748	LEPRE1	Leucine proline-enriched proteoglycan (leprecan) 1	chr2	2782753	2794725	16.139259	15.415379	14.100643	4.240747	3.721991	4.626889	21.765823	22.492411	21.568054	1.582757892	1.46E-80	6.31E-80	1.172590404	3.29E-38	9.19E-38	0.403680694	6.07E-19	4.56E-18
Pfx001749	CLDN19	Plays a major role in tight junction-specific obliteration of the intercellular space, through calcium- independent cell-adhesion activity	chr2	2808246	2815335	20.663372	23.624411	18.426409	0.281435	0.26569	0.37066	1.91597	1.741344	1.780297	1.709047716	0.001337247	0.001863971	5.320221207	4.89E-53	1.57E-52	-3.619691591	7.70E-93	3.91E-91
Pfx001751	NUCKS1	and cyclin-dependent kinase substrate	chr2	3018708	3029324	5.933975	5.205662	5.525108	1.515558	1.606503	1.946764	6.807904	6.881976	6.189619	1.163513665	1.13E-20	2.64E-20	1.029445555	1.01E-14	2.08E-14	0.12865195	0.078333102	0.127597692
Pfx001752	SLC45A3	Solute carrier family 45 member	chr2	3037881	3042210	0.695041	0.509292	0.761237	40.354847	38.191483	42.69397	0.574783	0.615092	0.772577	-6.74107221	0	0	-6.622515026	0	0	-0.133893233	0.647922904	0.731194153
Pfx001753	KLF15	Krueppel-like factor	chr2	3047462	3054818	2.514107	2.650039	2.406282	0.762433	0.822897	0.590835	5.664902	5.271629	6.059022	2.162093997	4.96E-56	1.74E-55	1.113413809	6.07E-13	1.20E-12	1.042015869	1.68E-41	2.97E-40
Pfx001754	ELK4	ELK4, ETS-domain protein	chr2	3056707	3071233	3.768265	4.296335	4.479887	0.730001	0.67185	0.716652	5.078332	4.656041	5.206835	2.012619298	4.15E-60	1.51E-59	1.881461574	1.35E-41	3.91E-41	0.126030534	0.11377321	0.177309217
Pfx001755	MFSD4	major facilitator superfamily	chr2	3072276	3087468	0.134305	0.154141	0.194394	68.150406	60.180965	63.775555	0.608039	0.206447	0.415156	-8.061359416	7.50E-125	4.27E-124	-9.281616695	0	0	1.207795441	0.008163798	0.016464554
Pfx001756	CDK18	Cyclin-dependent kinase 18	chr2	3091858	3119766	1.771114	1.835366	1.439173	0	0	0	1.026083	1.002124	1.143914	7.810459448	3.89E-10	7.19E-10	8.583969532	1.95E-12	3.80E-12	-0.780790746	0.000139912	0.000368345
Pfx001758	NA	NA	chr2	3244767	3248180	1.048792	1.092192	0.713714	0.016042	0.00786	0	0.248586	0.174339	0.282534	4.133357051	6.69E-05	0.000100172	6.228788709	3.21E-12	6.25E-12	-2.100352095	1.26E-15	7.95E-15
Pfx001759	KLHDC8A	Kelch domain containing 8A	chr2	3298872	3303800	2.761032	4.021606	2.888388	0.178432	0.436348	0.152841	4.783061	3.843356	4.458764	3.213045532	7.51E-17	1.63E-16	2.893156976	9.52E-12	1.83E-11	0.309814742	0.074819376	0.12246087
Pfx001760	SLC41A1	Divalent cation transporter	chr2	3324684	3344944	8.66774	8.548318	9.410424	0.230408	0.075548	0.10198	17.942228	15.465399	15.065856	6.008707605	2.11E-83	9.27E-83	5.266654219	6.46E-59	2.18E-58	0.737703044	1.56E-18	1.15E-17
Pfx001761	NA	NA	chr2	3346002	3347737	1.338292	1.007764	1.042469	0.03176	0.031333	0	3.213011	2.951445	3.342993	6.461787465	2.10E-17	4.61E-17	5.100751244	4.76E-10	8.76E-10	1.354825553	2.80E-14	1.64E-13
Pfx001762	EFCC1	EF-hand and coiled-coil	chr2	3350507	3359681	0.395271	0.194515	0.195711	8.610983	7.727332	8.49333	0.476064	0.558561	0.433636	-4.873508093	1.65E-239	1.57E-238	-5.658379649	2.63E-211	1.99E-210	0.779459591	0.014760491	0.028304707
Pfx001763		Pim proto-oncogene, serine threonine kinase,-related	chr2	3363248	3373643	0.573426	0.711851	0.597401	0	0	0	3.584132	5.003322	4.446059	9.612023074	1.35E-15	2.86E-15	6.961627042	8.73E-08	1.50E-07	2.642147104	6.91E-37	1.05E-35
Pfx001764	ETNK2	Ethanolamine kinase 2	chr2	3379703	3395986	5.278125	6.792524	5.50852	3.828564	3.310088	3.459042	6.241374	5.078724	5.471837	-0.138413749	0.347302441	0.385395398	0.044868745	0.763377708	0.791302659	-0.190064314	0.107122605	0.167991406
Pfx001765	SOX13	SRY (sex determining region Y)-box 13	chr2	3398295	3431074	6.070765	6.076497	6.411617	4.486715	4.337483	4.342185	7.121036	6.519751	6.996716	-0.153344915	0.060795967	0.074506447	-0.186749011	0.030550073	0.039073326	0.027843769	0.68043782	0.75825292
Pfx001766	SNRPE	Small nuclear ribonucleoprotein polypeptide E	chr2	3445752	3451238	33.229134	30.312027	32.176987	164.450577	162.991241	154.114075	32.122082	33.535599	31.527905	-3.11014006	0	0	-3.012853234	0	0	-0.103961262	0.198364716	0.285596364
Pfx001767	YOD1	protein K27-linked deubiquitination	chr2	3453385	3460100	3.666299	4.146655	3.908778	9.714585	10.031298	9.8739	13.427793	14.116621	14.33196	-0.302766658	8.57E-06	1.34E-05	-2.018440564	1.17E-119	5.83E-119	1.709401728	2.44E-134	2.38E-132
Pfx001769	KIF17	Belongs to the TRAFAC class myosin-kinesin ATPase superfamily. Kinesin family	chr2	3470367	3479278	9.5504	10.145153	9.306787	0.183594	0	0.148636	6.556101	7.540003	7.169243	5.106585161	6.18E-07	1.02E-06	5.674192666	2.59E-08	4.54E-08	-0.573337801	3.21E-12	1.65E-11
Pfx001770	SH2D5	SH2 domain containing 5	chr2	3483061	3488341	70.395538	67.45153	67.835114	6.367457	7.246299	5.88749	38.377026	39.045444	37.310558	1.754089662	1.13E-96	5.46E-96	2.715659317	2.45E-267	2.29E-266	-0.967374986	1.20E-150	1.39E-148
Pfx001771	HP1BP3	Heterochromatin protein 1, binding protein 3	chr2	3489014	3496834	81.205078	79.886391	75.144432	28.36845	26.186399	25.345829	107.57859	110.671837	113.913536	1.254883504	1.83E-183	1.40E-182	0.881321093	1.21E-110	5.73E-110	0.367338217	8.96E-38	1.42E-36
Pfx001772	ZNF831	Zinc finger protein 831	chr2	3507110	3516829	0.513119	0.468184	0.401351	0.030746	0.079499	0.012986	0.231459	0.249227	0.3186	1.817857042	0.001577623	0.002187345	2.710069947	4.14E-08	7.18E-08	-0.896632911	0.000106286	0.000283659
Pfx001773	PDRG1	P53 and DNA-damage regulated 1	chr2	3559296	3562487	13.647641	14.07272	12.898041	102.171684	101.180229	103.336578	16.834028	20.082739	18.224417	-3.27665033	0	0	-3.599629151	0	0	0.316733905	0.00011522	0.000306226
Pfx001774	FAM217B	FAM217 family	chr2	3565544	3566605	0	0.070895	0	0	0	0	0.358028	0.410952	0.196104	5.34670465	0.000575057	0.000819064	1.720470441	0.667131414	0.705196545	3.557421121	0.001957189	0.004374574
Pfx001775	PPP1R3D	Protein phosphatase 1 regulatory	chr2	3570758	3571669	0.111416	0	0	0	0	0	0.205646	0.071665	0.177738	4.198323739	0.026905123	0.034081396	2.215940383	0.577046235	0.621837975	1.972027727	0.163147251	0.242282352
Pfx001776	phactr3	Phosphatase and actin regulator	chr2	3581712	3610587	0.887145	1.45455	1.027773	8.615223	7.565736	8.061528	2.978974	2.784677	2.601665	-2.331193103	7.80E-70	3.09E-69	-3.508048844	2.45E-90	1.03E-89	1.171267849	6.42E-09	2.57E-08
Pfx001777	ACOT8	thioesterase 8	chr2	3637629	3640750	9.224468	10.099228	9.197507	34.846416	32.614334	33.693459	10.847533	10.228876	9.284755	-2.536391423	1.92E-187	1.50E-186	-2.507521763	6.94E-202	5.05E-201	-0.03511995	0.741227935	0.8070242
Pfx001778	SRSF6	Serine arginine-rich splicing factor	chr2	3642307	3646949	89.840279	89.688354	88.172226	47.767933	45.007851	48.941048	101.773155	103.73764	101.204651	0.311816277	2.86E-15	6.00E-15	0.23493034	5.31E-08	9.18E-08	0.070938772	0.011265872	0.022150006
Pfx001779	IFT52	Intraflagellar transport protein 52	chr2	3647098	3656350	11.614013	12.440136	11.231649	94.617142	92.895401	91.512474	10.300164	10.73871	10.672681	-3.937851923	0	0	-3.66590132	0	0	-0.278235624	5.67E-07	1.93E-06
Pfx001780	MYBL2	RNA polymerase II transcription regulator recruiting activity	chr2	3658799	3666356	7.438399	7.160524	7.215491	14.080952	13.454913	13.936497	9.924103	9.937454	9.668717	-1.291403558	8.76E-93	4.11E-92	-1.609218591	9.03E-127	4.64E-126	0.311638616	1.65E-06	5.41E-06
Pfx001781	RPN2	Ribophorin II	chr2	3666959	3674378	72.909035	72.861984	63.931534	80.540138	72.824867	76.291084	87.862999	93.118469	90.045456	-0.562047524	3.07E-50	1.02E-49	-0.814776163	4.14E-96	1.79E-95	0.246154038	3.93E-14	2.28E-13
Pfx001782	ghrh	Growth hormone releasing hormone	chr2	3676598	3682521	1.18697	1.184315	0.876164	0	0	0	0.822578	1.454684	0.88478	6.345116641	4.34E-06	6.89E-06	6.520272048	1.21E-06	1.98E-06	-0.185086329	0.639077696	0.723975857
Pfx001783	CDK5RAP1	CDK5 regulatory subunit associated protein 1	chr2	3684898	3723904	0.975473	1.019559	1.027928	11.062453	10.644855	9.469261	1.20689	1.03929	1.348699	-3.907646365	7.00E-235	6.58E-234	-4.042222921	7.95E-262	7.28E-261	0.126990333	0.474375006	0.582304285
Pfx001784	BPIFC	BPI fold containing family C	chr2	3762056	3770771	11.331107	11.902885	11.103061	0.515405	0.54039	0.54841	8.990582	8.807728	9.049925	3.244818292	1.22E-70	4.87E-70	3.71934691	1.91E-104	8.72E-104	-0.480649262	3.00E-11	1.44E-10
Pfx001785	EPB41L1	4.1 protein C-terminal domain (CTD)	chr2	3845171	3894249	1.610533	1.77141	1.537214	0.071833	0.048241	0.05295	1.088143	0.884482	0.814788	3.148100446	1.69E-16	3.63E-16	4.085299166	4.35E-35	1.18E-34	-0.944443484	4.16E-11	1.97E-10
Pfx001788	FAM212B	Family with sequence similarity 212, member B	chr2	4033284	4038283	0.164789	0.242107	0.278344	0	0	0	0	0.084804	0.018438	2.633665749	0.411293155	0.450884206	5.276087886	0.000709722	0.001015547	-2.656884311	0.007736604	0.01565815
Pfx001789	rap1a	RAP1A, member of RAS oncogene family	chr2	4052442	4060209	17.838629	19.28146	19.194155	21.456039	19.591141	20.802494	11.350045	13.389174	10.95181	-1.594809545	1.33E-35	3.79E-35	-0.816451169	2.20E-13	4.39E-13	-0.78478557	1.26E-11	6.19E-11
Pfx001790	PANK4	Pantothenate kinase 4	chr2	4069233	4088507	6.301563	6.539449	6.101783	1.440822	1.450027	1.342411	5.347346	5.775212	5.74476	1.190228303	1.82E-28	4.74E-28	1.476245738	8.02E-51	2.52E-50	-0.292230476	3.10E-06	9.86E-06
Pfx001791	DRAXIN	Chemorepulsive axon guidance protein required for the development of spinal cord and forebrain commissures. Acts as a chemorepulsive guidance protein for commissural axons during development. Able to inhibit or repel neurite outgrowth from dorsal spinal cord	chr2	4101853	4113827	1.705958	1.749036	1.555066	0.59513	0.541264	0.612129	2.689541	2.955365	2.885128	1.461398569	6.16E-06	9.70E-06	0.818521495	0.020183726	0.026183972	0.636209324	0.002964548	0.006429344
Pfx001792	DRAXIN	Chemorepulsive axon guidance protein required for the development of spinal cord and forebrain commissures. Acts as a chemorepulsive guidance protein for commissural axons during development. Able to inhibit or repel neurite outgrowth from dorsal spinal cord	chr2	4121569	4123877	4.877051	4.412807	4.200629	1.36354	1.259388	1.31249	5.963408	6.679299	6.011766	1.4345407	4.64E-06	7.36E-06	1.088792433	0.000832432	0.001186514	0.339322144	0.087822771	0.141111776
Pfx001793	DRAXIN	Chemorepulsive axon guidance protein required for the development of spinal cord and forebrain commissures. Acts as a chemorepulsive guidance protein for commissural axons during development. Able to inhibit or repel neurite outgrowth from dorsal spinal cord	chr2	4131621	4133931	2.981086	3.003525	2.160814	0.400676	0.910707	0.938601	4.999928	5.492261	8.49004	2.230822139	1.69E-07	2.84E-07	1.129150245	0.017350707	0.022633946	1.093576838	1.50E-05	4.41E-05
Pfx001794	AGTRAP	Angiotensin II receptor-associated	chr2	4139211	4148961	15.893386	14.125515	14.333095	3.097281	3.929396	3.709022	9.554566	9.724704	9.119886	0.596428835	2.29E-06	3.68E-06	1.35851744	4.30E-30	1.10E-29	-0.768029935	2.19E-29	2.57E-28
Pfx001795	RNF207	Ring finger protein	chr2	4155607	4162712	0.469416	0.346687	0.326966	0	0.196077	0.440304	0.48858	0.344233	0.399338	0.145011252	0.887412085	0.898445112	0.180467491	0.861138985	0.877885038	-0.04129779	0.949393467	0.965727394
Pfx001796	NA	NA	chr2	4165249	4168065	0.084415	0.150469	0.227649	47.236923	44.416531	44.589947	0.28618	0.302745	0.211978	-8.18846517	0	0	-8.856977575	0	0	0.650839718	0.163623845	0.242907228
Pfx001797	RPL22	cytoplasmic translation	chr2	4173791	4176785	2827.151123	2752.868896	2729.410156	1198.67627	1117.684692	1252.639893	2776.186035	2893.240967	2884.763672	0.459462835	2.55E-34	7.16E-34	0.536920178	3.04E-43	8.92E-43	-0.083582551	0.000950513	0.0022335
Pfx001798	CHD5	Chromodomain helicase DNA binding protein 5	chr2	4179248	4225907	0.643452	0.760832	0.77903	3.167131	3.106673	2.738353	0.796711	0.504638	0.890865	-2.83383332	3.61E-61	1.33E-60	-2.726560755	5.80E-91	2.44E-90	-0.114144995	0.553980483	0.652805921
Pfx001799	NA	NA	chr2	4227477	4228063	1.040548	0.761695	0.937224	0.523481	0.370044	0.470257	1.164848	1.054025	1.213979	0.507789423	0.358910725	0.397442115	0.303778663	0.592416883	0.635481831	0.199869065	0.629640958	0.719070131
Pfx001800	ARHGEF10L	Rho guanine nucleotide exchange factor	chr2	4241553	4391278	0.185846	0.259215	0.207377	0.051919	0.027444	0.083372	0.168741	0.050332	0.081071	0.051685322	0.947407575	0.952287493	1.254462014	0.035633338	0.045304069	-1.210568108	0.009891268	0.019649939
Pfx001801	IGSF21	superfamily, member	chr2	4588990	4864948	0	0.032085	0.020119	0	0.013931	0	0.324455	0.242943	0.323905	5.030987904	1.58E-05	2.44E-05	1.322377191	0.563070938	0.60877161	3.668401158	2.05E-08	7.86E-08
Pfx001802	KLHDC7A	Kelch domain-containing protein	chr2	4869596	4872109	0.019082	0	0	0	0	0	0	0.06627	0.042196	3.622764117	0.150037245	0.175815892	1.216676321	0.763220367	0.791176762	2.395389207	0.23098204	0.325050977
Pfx001804	AADACL3	Arylacetamide deacetylase-like	chr2	4881268	4886852	0.221312	0.188373	0	0	0	0.039512	0.310522	0.274943	0.354919	3.636553765	0.000285164	0.000412539	2.512751052	0.13604649	0.163146264	1.127227734	0.336370805	0.443473846
Pfx001805	DHRS3	Dehydrogenase reductase SDR family member	chr2	4898180	4911534	8.411179	10.193271	9.750825	0.403833	0.332824	0.286065	7.246159	8.134185	7.336951	3.649428569	2.96E-77	1.24E-76	4.08943744	9.29E-95	3.99E-94	-0.446171884	7.39E-08	2.72E-07
Pfx001806	NA	NA	chr2	4911717	4912709	0.244788	0.30669	0.214546	0	0	0	0.259645	0.130712	0.239485	4.68410038	0.006834234	0.009059197	5.072934684	0.001488907	0.00209033	-0.395671731	0.569076308	0.666078865
Pfx001810	INPP1	inositol	chr2	4994544	5001554	9.695191	9.529873	8.860588	14.639584	13.059159	13.716932	14.78668	15.02075	16.542931	-0.637817033	1.24E-11	2.40E-11	-1.241476771	1.02E-40	2.93E-40	0.597412857	3.32E-12	1.70E-11
Pfx001811	IFFO2	Intermediate filament family orphan	chr2	5005335	5040918	4.420275	4.64958	4.435014	7.865849	7.523327	7.608772	2.814116	3.318906	2.799468	-2.166304031	6.77E-150	4.40E-149	-1.450106915	2.04E-102	9.17E-102	-0.722692487	8.48E-19	6.31E-18
Pfx001812	ALDH4A1	Aldehyde dehydrogenase 4 family, member A1	chr2	5043901	5053223	21.065483	20.794485	21.113813	29.097076	28.720455	29.000755	23.226229	24.457556	22.291998	-1.113573559	4.92E-108	2.55E-107	-1.145872813	1.21E-106	5.60E-106	0.026189259	0.571147544	0.667755597
Pfx001813		Transcription factor HES-5-like	chr2	5055521	5056498	1.145977	0.508897	0.424983	0.6385	0.936484	1.245689	0.599968	1.446627	1.418898	-0.514675902	0.270457101	0.305266597	-1.146536494	0.026320402	0.033832405	0.624692757	0.14632723	0.220539876
Pfx001815		Hairy and enhancer of split-related 15, tandem duplicate 1	chr2	5062277	5065744	0	0.125641	0	0.170569	0.149615	0.196145	0.051657	0.174722	0.063031	-1.447927701	0.211653817	0.243023235	-2.796582133	0.067095031	0.083197989	1.358384085	0.498443476	0.604449177
Pfx001816		Transcription factor HES-5-like	chr2	5066524	5068519	1.716727	1.511503	0.969435	241.395508	239.758896	240.064621	7.101059	6.484421	6.065485	-5.999246304	0	0	-8.095482823	0	0	2.094162032	5.85E-37	8.90E-36
Pfx001817			chr2	5072057	5072877	0	0	0.630903	0.232411	0.284123	0.111635	0.181312	0	0	-2.73697442	0.124145226	0.147018191	-0.914548268	0.586412787	0.630883092	-1.834618882	0.460478116	0.569461196
Pfx001818		Natterin-like protein	chr2	5086800	5092988	1.067703	1.149767	0.768601	0	0	0.041494	0	0	0.107036	0.437498099	0.883228302	0.894627461	5.218045845	5.91E-06	9.40E-06	-4.786394883	5.57E-09	2.24E-08
Pfx001823	ABHD6	Abhydrolase domain containing 6b	chr2	5146538	5152602	7.76893	8.099421	6.739298	1.971854	2.414857	2.658642	5.872226	6.120403	6.258508	0.567773885	1.39E-05	2.15E-05	0.992706715	8.12E-15	1.67E-14	-0.432165041	4.38E-10	1.92E-09
Pfx001824		Natterin-like protein	chr2	5192829	5195707	0.145176	0.078685	0.092738	6.320346	5.065458	6.145411	0.180213	0.102495	0.355002	-5.489165496	2.09E-61	7.71E-61	-6.314274075	3.28E-56	1.08E-55	0.807515276	0.305607335	0.410399925
Pfx001825	ABHD6	Abhydrolase domain containing 6b	chr2	5204285	5211448	8.803976	10.348364	9.98262	11.697695	11.174221	13.189434	15.438968	14.670486	13.669689	-0.52251593	1.32E-05	2.05E-05	-0.989752755	1.64E-13	3.28E-13	0.461268477	1.13E-05	3.38E-05
Pfx001826	DNASE1L3	deoxyribonuclease I	chr2	5213029	5221756	3.420835	3.679953	3.318246	0.776891	0.625956	0.405058	2.899406	4.294162	3.525104	1.762573944	8.74E-10	1.60E-09	1.841318264	1.81E-12	3.54E-12	-0.085576127	0.560888135	0.659275223
Pfx001827	FLNB	Filamin B	chr2	5223380	5290270	19.930502	20.617514	19.217211	7.453596	7.397491	7.073622	13.640985	12.922207	13.321723	0.061687843	0.187809606	0.217164569	0.763542547	2.46E-77	9.45E-77	-0.708057847	5.34E-113	3.77E-111
Pfx001828	SLMAP	Sarcolemma associated protein a	chr2	5294823	5345642	14.692482	16.018803	14.17766	8.182678	7.523769	7.648393	16.781418	16.078625	16.319098	0.27328743	7.93E-09	1.40E-08	0.259877114	3.99E-07	6.66E-07	0.006882834	0.853692819	0.894330306
Pfx001829	DENND6A	DENN MADD domain containing 6Aa	chr2	5347537	5381464	5.416758	5.663238	5.366346	5.406199	5.697149	4.430449	7.115084	7.192084	6.558495	-0.376168682	0.00020842	0.000303562	-0.599943748	1.07E-08	1.89E-08	0.217279368	0.000782664	0.001862219
Pfx001830	ARF5	activation of phospholipase D activity	chr2	5382271	5383829	2.021912	2.932458	2.793373	0.512218	0.5186	0	3.537659	2.50002	2.290564	2.201803606	0.001251946	0.001748559	2.230466363	0.001324331	0.001865691	-0.035263189	0.906000306	0.932573001
Pfx001831	ARF4	Belongs to the small GTPase superfamily. Arf family	chr2	5385266	5385994	2.707904	4.004809	2.182023	0.256529	0.152985	0.274453	4.404225	5.472476	6.431277	3.497856361	6.04E-08	1.04E-07	2.736991914	0.000149419	0.000221704	0.750144435	0.016219294	0.03083579
Pfx001832	ARF4	activation of phospholipase D activity	chr2	5388517	5389986	2.831627	2.546891	2.071918	0.151463	0.071384	0.251461	3.434021	2.636795	3.712368	3.321960157	5.68E-11	1.08E-10	3.052096289	3.44E-09	6.17E-09	0.26341556	0.239334964	0.334555408
Pfx001833	PDE12	Phosphodiesterase 12	chr2	5395261	5399446	23.773256	23.680704	22.244654	25.988256	25.74921	27.246895	22.436472	21.400408	20.812078	-1.091397021	7.77E-97	3.76E-96	-0.864433926	4.71E-72	1.75E-71	-0.233322615	5.85E-09	2.35E-08
Pfx001834	ATP6AP1L	ATPase, H transporting, lysosomal accessory protein 1-like	chr2	5402805	5409795	1.244345	1.157977	0.743536	0.396862	0.224761	0.236158	1.045967	1.279536	0.923627	1.096174076	0.025826076	0.032760519	1.152008602	0.019651513	0.025517567	-0.06548886	0.834295674	0.882305689
Pfx001835	RPS23	Ribosomal protein S23	chr2	5411689	5414181	2803.263672	2730.987549	2697.821533	1518.400146	1507.679077	1546.466919	3047.584717	3235.71875	3121.875	0.238240035	1.20E-15	2.53E-15	0.165380839	4.96E-08	8.58E-08	0.066620894	0.007972155	0.016106418
Pfx001837	APPL1	Adaptor protein, phosphotyrosine interaction, PH domain and leucine zipper containing 1	chr2	5425628	5439151	26.485579	27.270256	24.66296	5.103647	5.604259	5.137455	20.854162	19.330248	20.902224	1.143606087	6.24E-51	2.08E-50	1.621764111	1.48E-133	7.94E-133	-0.484344655	1.50E-32	1.95E-31
Pfx001838	HESX1	expressed in ES cells	chr2	5439937	5443330	0.080821	0.078591	0	1.867649	0.764364	1.380886	0.222096	0.058091	0.118779	-3.900096926	1.76E-10	3.29E-10	-5.098872044	2.45E-11	4.67E-11	1.210157404	0.35425691	0.46273719
Pfx001840	IL17RD	receptor D	chr2	5449108	5474781	6.558019	7.403699	7.217092	6.418657	5.271243	6.044649	5.18497	4.723315	4.667586	-1.083738263	1.82E-26	4.62E-26	-0.424580372	2.69E-05	4.13E-05	-0.665100159	9.49E-16	6.06E-15
Pfx001841	ARHGEF3	Domain found in Dishevelled, Egl-10, and Pleckstrin (DEP)	chr2	5542149	5556759	10.250805	10.640252	10.510653	26.603577	25.188637	23.345636	9.985174	10.4862	10.730572	-2.068104115	6.13E-247	6.05E-246	-1.940074739	1.31E-214	1.00E-213	-0.134177905	0.023774957	0.043692508
Pfx001842		Family with sequence similarity 208 member	chr2	5562990	5579599	8.24152	7.838875	7.36034	7.830642	7.108827	7.01941	9.279368	9.987504	9.512917	-0.410518985	6.18E-12	1.20E-11	-0.588660687	1.95E-23	4.61E-23	0.171739405	0.00027336	0.000692921
Pfx001843	CCDC66	Coiled-coil domain containing 66	chr2	5580058	5593988	4.508387	4.564219	5.617547	1.834017	1.925334	2.514792	7.84344	7.796203	6.732915	1.025135313	2.27E-13	4.57E-13	0.544724802	0.001566378	0.002196855	0.476423593	5.56E-07	1.90E-06
Pfx001844	IP6K1	inositol hexakisphosphate kinase 1	chr2	5594649	5625094	9.943343	10.327229	8.361548	5.150079	4.490213	4.674645	9.375095	9.994209	8.71337	0.170921131	0.025526942	0.032396244	0.315815009	5.77E-05	8.74E-05	-0.152108631	0.008151449	0.016444222
Pfx001845	GMPPB	GDP-mannose pyrophosphorylase B	chr2	5626649	5636318	8.803359	8.301122	8.886069	30.734327	29.787909	30.018036	7.709058	8.107885	7.139545	-2.782341939	0	0	-2.482899666	0	0	-0.305903167	1.11E-05	3.33E-05
Pfx001846	LMCD1	LIM and cysteine-rich domains	chr2	5640236	5654213	0.255962	0.172737	0	0	0	0	0.047605	0.104742	0.076993	3.469000383	0.119300154	0.141659941	4.269526592	0.061741164	0.076792424	-0.815989492	0.477474449	0.585316425
Pfx001847	TERF2IP	Telomeric repeat-binding factor 2-interacting protein	chr2	5663756	5669122	4.263352	3.893266	3.573264	16.574087	17.24633	14.302035	4.266388	5.676438	5.691903	-2.421589448	3.41E-91	1.59E-90	-2.717954517	4.16E-147	2.37E-146	0.290010699	0.017214328	0.03255402
Pfx001848	RNF123	E3 ubiquitin-protein ligase	chr2	5670880	5806738	1.729518	1.596414	1.630506	0.655845	0.577947	0.594542	1.592058	1.459152	1.479813	0.505488904	0.0002951	0.000426343	0.75468713	1.40E-08	2.46E-08	-0.254942622	0.007114743	0.01449529
Pfx001851	NA	NA	chr2	5913133	6035825	0.042192	0	0	0	0	0	0.44321	0.285279	0.378691	5.248351297	0.000765701	0.001082274	1.216676321	0.763220367	0.791176762	4.019834752	0.001878602	0.004207999
Pfx001852	GRM7	glutamate receptor	chr2	6036991	6242869	1.304296	1.533414	1.262371	0.04986	0	0.02376	1.200798	1.096794	1.369046	4.720136849	6.97E-15	1.45E-14	4.993740568	2.02E-17	4.36E-17	-0.280551117	0.109458226	0.171296141
Pfx001853	NICN1	Nicolin 1	chr2	6366210	6375090	3.578401	4.576838	4.197499	13.205876	12.289718	12.778941	6.214754	7.02066	6.680927	-1.743791493	1.27E-85	5.69E-85	-2.312547253	7.66E-103	3.46E-102	0.562466652	3.82E-07	1.32E-06
Pfx001854	DAG1	Dystroglycan 1	chr2	6450290	6477009	10.538167	9.893164	10.133813	1.57708	1.610392	1.566075	6.332556	6.299542	5.580396	1.13399648	7.68E-28	1.98E-27	2.000289123	1.40E-111	6.64E-111	-0.872360961	1.10E-51	2.54E-50
Pfx001855	PCBP4	poly(rC)-binding protein 4-like	chr2	6779727	6812915	0.611388	0.889958	0.611122	0.481313	0.308334	0.177464	0.80223	0.942707	0.759609	0.583734673	0.231284809	0.263954703	0.457856265	0.365347096	0.413069494	0.116450043	0.718152697	0.789107971
Pfx001856	NA	NA	chr2	6813894	6827565	0	0.330187	0.458705	1.13199	0	0	0.667144	0.712782	0.684444	0.216549459	0.867088306	0.881039487	-0.99575161	0.582414238	0.627040303	1.214269859	0.149668702	0.22485958
Pfx001857	RBM15B	RNA binding motif protein 15B	chr2	6832573	6837361	9.266219	8.765325	8.736864	45.282993	41.865662	41.444675	11.079267	11.960958	10.682668	-2.732335969	0	0	-2.946627082	0	0	0.207804936	6.88E-05	0.000187618
Pfx001858	MANF	Mesencephalic astrocyte-derived neurotrophic factor	chr2	6838120	6843759	31.593788	27.716965	29.802666	25.441769	27.177656	24.068941	34.845005	35.396839	33.188778	-0.371105657	3.84E-08	6.63E-08	-0.466147455	7.28E-09	1.29E-08	0.089323376	0.092754151	0.148247213
Pfx001859	DOCK3	dedicator of cytokinesis	chr2	6850441	6868898	0.108486	0	0.077241	0.053447	0	0.046435	0.143276	0.178479	0.191543	1.488906542	0.120681577	0.143221764	0.155613579	0.9185882	0.930319526	1.344560793	0.080892528	0.131324369
Pfx001860	DOCK3	dedicator of cytokinesis	chr2	6872064	7017522	0.182763	0.265144	0.234521	0.083123	0.059129	0.047601	0.320549	0.565708	0.299469	1.815032845	0.001130371	0.00158325	1.163175347	0.044553716	0.056111467	0.644269426	0.066863519	0.110882045
Pfx001862		Belongs to the semaphorin family	chr2	7059197	7112889	9.32663	9.246094	8.802463	1.314232	1.143685	1.121882	9.594996	10.495021	9.102674	2.223939946	8.01E-114	4.32E-113	2.250441482	2.65E-141	1.47E-140	-0.033002325	0.509800491	0.615340816
Pfx001863	SSUH2	Ssu-2 homolog, tandem duplicate 1	chr2	7115034	7129285	0.961645	0.711966	0.681757	0	0	0	1.770192	2.520927	1.951288	7.320569121	1.06E-08	1.87E-08	6.055890661	1.63E-05	2.54E-05	1.257617146	0.00033183	0.000832119
Pfx001864		Domain of unknown function (DUF4371)	chr2	7134289	7145967	4.39381	4.181695	3.986977	0.287785	0.209006	0.141739	4.23764	3.818819	3.935063	3.431425499	2.99E-70	1.19E-69	3.617058818	9.86E-84	3.96E-83	-0.191580083	0.007812344	0.015804091
Pfx001865	RPL32	Ribosomal protein L32	chr2	7147532	7150938	3407.271729	3312.636963	3246.901611	1499.786499	1496.795776	1485.830566	3157.331055	3277.875732	3208.008789	0.303154878	2.03E-32	5.56E-32	0.469864179	1.14E-64	4.01E-64	-0.172969409	1.34E-14	8.03E-14
Pfx001866	CAND2	Cullin-associated	chr2	7151285	7159346	0.203716	0.155199	0.076922	0.007492	0	0	0.206371	0.326065	0.156817	5.64414979	2.69E-05	4.10E-05	5.078439625	0.000333908	0.000486475	0.552554474	0.202163673	0.290163546
Pfx001867	SEC13	SEC13 homolog, nuclear pore and COPII coat complex component	chr2	7160630	7167319	45.262112	49.214195	43.526787	129.523514	118.456436	125.729706	58.105167	59.15712	55.547623	-1.914204748	0	0	-2.119795383	0	0	0.199115081	7.82E-07	2.63E-06
Pfx001868	NA	NA	chr2	7189390	7238412	0.079595	0.093869	0.127495	0	0	0.02399	0.067643	0.044334	0.116027	2.328092331	0.262912026	0.297727802	2.596603482	0.182332019	0.215406018	-0.270778611	0.825586039	0.875692353
Pfx001869	GRIP2	Glutamate receptor interacting protein	chr2	7306135	7366379	0.145794	0.283165	0.338725	0.059116	0.076073	0.02302	0.310408	0.404913	0.341974	1.838757668	0.002809005	0.003826302	1.510052942	0.029930876	0.038316944	0.323954359	0.397072734	0.507647615
Pfx001870	SLC6A6	Belongs to the sodium neurotransmitter symporter (SNF) (TC 2.A.22) family	chr2	7373126	7395109	20.3687	21.183596	19.908636	0.624982	0.486638	0.517799	15.392658	16.234007	15.343417	4.046047509	0	0	4.552815089	0	0	-0.513130998	5.67E-58	1.53E-56
Pfx001871	LSM3	LSM3 homolog, U6 small nuclear RNA	chr2	7480482	7484199	39.511341	40.463993	36.646034	246.672775	260.036163	252.796951	47.97731	46.762508	46.105118	-3.233177649	0	0	-3.387050287	0	0	0.147422573	0.011788106	0.023079362
Pfx001872		Gamma-glutamyl hydrolase-like	chr2	7490405	7498243	6.050642	6.368579	7.06321	91.77092	88.948997	89.428337	15.589092	15.188724	14.779293	-3.369042024	0	0	-4.475492371	0	0	1.099034396	1.60E-37	2.50E-36
Pfx001873	PODXL2	Podocalyxin-like	chr2	7502717	7528897	0.241254	0.399059	0.381362	0	0	0	0.342693	0.546226	0.450956	6.341865684	3.79E-06	6.03E-06	6.083686797	1.57E-05	2.45E-05	0.252512328	0.552205182	0.651914305
Pfx001874	MCM2	MCM2 minichromosome maintenance deficient 2, mitotin (S. cerevisiae)	chr2	7532901	7543235	4.948602	4.862894	5.237153	81.239105	77.676483	81.088615	5.884981	6.640426	5.993463	-4.497782719	0	0	-4.677761794	0	0	0.172471194	0.036111927	0.063644859
Pfx001875	CCDC51	Coiled-coil domain containing 51	chr2	7543832	7546326	1.736746	1.423062	1.594808	12.577291	12.709345	11.681434	2.424047	2.253267	2.16909	-3.230041692	4.61E-191	3.66E-190	-3.637911341	1.04E-204	7.63E-204	0.400505888	0.013870616	0.026758643
Pfx001876	NA	NA	chr2	7547445	7548575	0.844629	1.055517	1.01793	0.188955	0.132772	0.07766	0.731379	0.859566	0.414487	1.442167558	0.027063851	0.034276448	2.103020049	0.000165627	0.00024516	-0.668196276	0.054707575	0.092629533
Pfx001877	NA	NA	chr2	7549616	7574067	9.856915	10.677912	10.833959	21.445162	20.78573	22.145374	15.487695	15.669444	13.809386	-1.320202228	8.95E-56	3.13E-55	-1.719303904	3.71E-80	1.46E-79	0.392965139	6.67E-06	2.04E-05
Pfx001878	GPD1	Glycerol-3-phosphate dehydrogenase	chr2	7580154	7589301	12.58646	12.466265	13.797863	0.485579	0.422328	0.496821	40.862873	40.880199	40.351139	5.613904486	5.60E-251	5.61E-250	4.084374195	1.38E-95	5.96E-95	1.525990642	5.57E-162	7.49E-160
Pfx001879	SMARCD1	SWI SNF related, matrix associated, actin dependent regulator of chromatin, subfamily d, member 1	chr2	7589879	7612016	52.050144	47.902138	46.146347	65.263168	62.500683	61.637623	53.573269	52.726597	53.722576	-1.04432198	3.13E-236	2.96E-235	-1.057947123	3.94E-168	2.49E-167	0.007333118	0.82170062	0.872420406
Pfx001880	asic1	Belongs to the amiloride-sensitive sodium channel (TC 1.A.6) family	chr2	7626279	7691217	2.609222	2.95838	2.830252	5.132563	5.160396	4.568994	0.977498	1.389743	1.040421	-2.924404194	2.42E-98	1.18E-97	-1.504003337	3.23E-45	9.66E-45	-1.426911895	5.38E-26	5.56E-25
Pfx001882	NA	NA	chr2	7759267	7762243	0	0	0	4.841321	4.889992	4.759233	0.017491	0	0	-10.09985129	8.40E-23	2.02E-22	-12.02834376	3.10E-24	7.40E-24	1.924807153	0.633555619	0.719307942
Pfx001883		Belongs to the amiloride-sensitive sodium channel (TC 1.A.6) family	chr2	7878160	7918505	3.06241	2.811877	2.934473	0.526741	0.595467	0.458269	6.610532	8.906069	5.785809	2.917911632	5.72E-18	1.27E-17	1.771093096	1.83E-06	2.98E-06	1.140236231	1.54E-09	6.47E-09
Pfx001884	CELA1	Chymotrypsin-like elastase family, member 1	chr2	7953484	7961249	0.101612	0.06226	0.042632	0.054717	0.016276	0.02651	0.014637	0.029324	0.067535	-0.564656614	0.582411901	0.61711389	0.197242707	0.823055945	0.843408542	-0.767889369	0.359566402	0.468603578
Pfx001885	GLS2	Glutaminase kidney isoform, mitochondrial-like	chr2	7966184	7981596	0.441507	0.377022	0.314042	0.034162	0.008321	0.037652	0.570931	0.651219	0.673714	3.635240147	8.95E-15	1.86E-14	3.007488295	6.27E-09	1.12E-08	0.621430364	0.002187869	0.004858235
Pfx001886	NA	NA	chr2	7981806	7982574	0	0	0.127329	0	0	0	0.142499	0.045878	0.075777	3.297131267	0.156371096	0.182674701	2.327829109	0.557477821	0.603079447	0.991776744	0.5749754	0.671346592
Pfx001887	RDH5	Retinol dehydrogenase 5 (11-cis 9-cis)	chr2	7983582	7992413	1.216711	0.853391	0.78808	0.297975	0.29434	0.28341	0.754842	0.898534	1.139982	0.867439801	0.089464401	0.107816201	1.006857998	0.041213156	0.05208583	-0.145402997	0.668893804	0.749110108
Pfx001888	BLOC1S1	Biogenesis of lysosome-related organelles	chr2	7992833	7997099	14.328799	12.657646	9.702768	20.636808	20.517399	22.221672	13.06949	9.107292	15.056628	-1.564275462	6.31E-17	1.37E-16	-1.473686229	5.15E-20	1.16E-19	-0.096588003	0.589496992	0.684647186
Pfx001889	TBC1D20	TBC1 domain family member	chr2	7997611	8007258	7.643525	7.970489	7.38752	5.527359	5.098531	4.875927	8.042722	8.030167	8.141769	-0.158171394	0.03120784	0.039313349	-0.113397139	0.117002663	0.141401201	-0.051081038	0.349923146	0.458228874
Pfx001890	RPP14	ribonuclease P	chr2	8017915	8022840	16.37188	17.32679	16.230648	78.791855	81.74054	77.370071	24.974768	23.406446	23.346426	-2.531711979	4.60E-172	3.35E-171	-2.933962071	1.26E-210	9.51E-210	0.39578717	0.000616972	0.001492129
Pfx001891	HTD2	Hydroxyacyl-thioester dehydratase type 2	chr2	8022854	8023366	20.117292	16.504288	16.929609	78.902611	79.218491	75.769325	27.692696	30.81756	31.21583	-2.1828112	2.80E-170	2.02E-169	-2.809647158	1.13E-222	8.91E-222	0.620250682	6.27E-10	2.72E-09
Pfx001892	PXK	WH2 motif	chr2	8026527	8052109	9.609382	10.155481	9.587503	2.214699	2.937548	2.386789	11.120556	10.513321	10.704224	1.29494835	5.22E-35	1.48E-34	1.274142412	2.20E-31	5.72E-31	0.014575317	0.750610537	0.815078085
Pfx001893	PDHB	Pyruvate dehydrogenase	chr2	8060517	8082104	113.620262	113.721436	111.35405	140.896927	130.22084	136.508545	177.735214	180.523148	177.568604	-0.40672568	1.22E-35	3.47E-35	-0.949434937	3.98E-144	2.25E-143	0.536664334	1.31E-75	5.03E-74
Pfx001894	CCDC71	Coiled-coil domain containing 71	chr2	8115179	8116225	9.624915	7.795247	8.930855	7.586839	8.16715	7.732777	9.920731	11.215563	9.423589	-0.424056574	0.001038156	0.001457293	-0.51937083	0.000180371	0.000266501	0.089583507	0.422556043	0.533565282
Pfx001895	STAB1	Stabilin 1	chr2	8117014	8204369	4.378481	4.431433	4.159289	0.135891	0.193339	0.19764	3.499536	3.400109	3.498706	3.480977795	1.88E-74	7.72E-74	3.916850353	2.78E-106	1.28E-105	-0.441949455	2.64E-10	1.18E-09
Pfx001896	NISCH	Nischarin	chr2	8213664	8240029	10.550795	11.32177	10.20834	1.523167	1.490369	1.494899	8.70217	8.889829	8.831026	1.747292562	6.14E-97	2.97E-96	2.145532656	1.00E-158	6.08E-158	-0.404751439	7.49E-19	5.60E-18
Pfx001897	CCER1	Wu fb55g09	chr2	8243527	8244878	90.857651	90.665222	91.115395	95.374367	89.621078	93.64904	69.700562	73.681618	70.438805	-1.183522913	8.28E-190	6.54E-189	-0.713411058	1.16E-62	4.02E-62	-0.476156908	1.27E-38	2.06E-37
Pfx001898	NOL8	Nucleolar protein	chr2	8258394	8273146	3.614528	3.321814	3.452942	9.61993	8.38349	9.552308	4.000332	3.851838	4.13231	-2.001188456	9.16E-127	5.27E-126	-2.089795965	1.21E-131	6.42E-131	0.082515055	0.347951015	0.456115799
Pfx001899	CENPP	Centromere protein P	chr2	8273841	8277283	1.327656	2.112723	1.208213	3.933443	1.958267	3.341093	1.778106	3.099583	2.359621	-1.146206235	0.001201056	0.00167889	-1.662336463	9.09E-06	1.43E-05	0.507868669	0.118949008	0.184358677
Pfx001900	OGN	Osteoglycin	chr2	8292957	8296037	0.248016	0	0	0	0.047533	0	0.159637	0.193754	0.072776	2.12705662	0.224597221	0.256890928	1.324430023	0.631186489	0.67395894	0.778840109	0.570278657	0.667140863
Pfx001901	ECM2	Extracellular matrix protein 2	chr2	8322547	8333516	3.617629	3.13171	2.839635	0.201905	0.059845	0.144639	2.430602	2.665535	2.23749	3.329392611	2.34E-26	5.92E-26	3.834040403	6.45E-39	1.82E-38	-0.512274621	1.25E-05	3.72E-05
Pfx001902	CENPP	Centromere protein P	chr2	8342715	8343372	2.932096	2.584367	2.385843	2.97114	3.301003	3.476953	4.634501	4.395098	3.037534	-0.483672308	0.258544093	0.293210659	-0.981011052	0.026253261	0.03374807	0.490463362	0.214855944	0.305918759
Pfx001903	IPPK	Phosphorylates Ins(1,3,4,5,6)P5 at position 2 to form Ins(1,2,3,4,5,6)P6 (InsP6 or phytate)	chr2	8345820	8363065	6.675079	5.762566	6.824834	15.441846	14.772255	14.181564	6.945415	7.26577	7.357475	-1.842080577	5.49E-88	2.49E-87	-1.884068012	6.65E-70	2.43E-69	0.035960373	0.73899601	0.805601913
Pfx001904		BTG family	chr2	8364812	8366453	40.9412	37.454521	32.273411	56.478992	57.785591	58.312363	88.43544	92.931175	84.004013	-0.182105174	0.001511823	0.002098666	-1.326562204	1.24E-71	4.58E-71	1.137396066	1.39E-97	7.62E-96
Pfx001905	ATRIP	ATR interacting protein	chr2	8373631	8388304	18.352798	18.657082	16.979439	11.745988	10.991293	11.610887	24.490658	25.035412	25.086832	0.317637469	7.18E-13	1.43E-12	-0.030993685	0.482409663	0.53245236	0.342183647	2.70E-25	2.71E-24
Pfx001906	NUF2	NUF2, NDC80 kinetochore complex component, homolog	chr2	8399804	8411017	5.123999	4.3764	5.4187	132.807465	126.27388	124.829269	6.099403	6.297976	6.463071	-5.147311689	0	0	-5.367738354	0	0	0.210500145	0.061835677	0.103442954
Pfx001907	RAB43	RAB43, member RAS oncogene family	chr2	8412970	8416913	4.030305	4.194327	2.847522	3.190723	3.550179	3.732857	4.340117	3.729539	3.624053	-0.643707857	2.56E-05	3.90E-05	-0.607883776	0.000317545	0.000463002	-0.043764909	0.745421819	0.810616891
Pfx001908	NA	NA	chr2	8417037	8418596	3.775803	4.611464	3.926108	0.285922	0.244078	0.29176	2.886886	3.343759	4.026087	2.776437289	1.36E-18	3.05E-18	3.154456839	3.46E-28	8.66E-28	-0.384289669	0.008752225	0.017566613
Pfx001909		Cat eye syndrome critical region protein	chr2	8420336	8445180	6.440413	6.147579	5.894305	2.421211	2.149787	2.289839	8.870018	8.06997	8.010912	1.060374205	3.93E-36	1.12E-35	0.74594101	1.90E-19	4.23E-19	0.308258731	2.29E-08	8.74E-08
Pfx001910	CNBP	CCHC-type zinc finger nucleic acid binding protein	chr2	8446195	8450835	121.144867	121.298576	113.353943	28.363224	25.94315	27.121254	105.351097	107.575829	105.807045	1.16717543	2.11E-173	1.55E-172	1.444175164	0	0	-0.283330803	7.90E-28	8.71E-27
Pfx001911	RAF1	V-raf-1 murine leukemia viral oncogene homolog	chr2	8462247	8487786	2.865756	2.883381	2.776632	5.386407	5.328588	5.3419	3.560836	3.382192	3.443462	-1.429516236	9.13E-53	3.11E-52	-1.595218907	2.72E-65	9.63E-65	0.159372964	0.098571464	0.156307272
Pfx001912	MKRN2	Makorin, ring finger protein, 2	chr2	8488220	8498602	18.44136	19.766115	16.758299	31.848192	29.387234	29.424692	23.968649	25.171413	22.894089	-1.133232785	1.28E-110	6.76E-110	-1.405226051	2.73E-152	1.59E-151	0.26526235	5.20E-08	1.93E-07
Pfx001913	MKRN2OS	MKRN2 opposite strand	chr2	8504190	8506215	0	0	0	0	0	0.162911	0.526905	0.377485	0.49154	2.087824202	0.093190151	0.112000881	-3.779124406	0.276304618	0.318571812	5.874565562	4.39E-05	0.000122645
Pfx001914	TSEN2	Constitutes one of the two catalytic subunit of the tRNA-splicing endonuclease complex, a complex responsible for identification and cleavage of the splice sites in pre-tRNA. It cleaves pre-tRNA at the 5'- and 3'-splice sites to release the intron. The products are an intron and two tRNA half-molecules bearing 2',3'-cyclic phosphate and 5'-OH termini. There are no conserved sequences at the splic…	chr2	8507065	8516266	8.91482	8.10566	7.705686	24.88892	26.916059	29.766151	16.484867	16.581533	16.988876	-1.507590747	1.46E-75	6.04E-75	-2.406891646	1.28E-151	7.46E-151	0.893080511	5.56E-38	8.85E-37
Pfx001915	PPARG	Nuclear receptor that binds peroxisome proliferators such as hypolipidemic drugs and fatty acids. Once activated by a ligand, the nuclear receptor binds to DNA specific PPAR response elements (PPRE) and modulates the transcription of its target genes, such as acyl-CoA oxidase. It therefore controls the peroxisomal beta-oxidation pathway of fatty acids. Key regulator of adipocyte differentiation a…	chr2	8517543	8542571	2.756006	2.084117	3.110159	0.361468	0.189104	0.19658	4.601038	4.26915	4.569287	3.345565257	2.22E-32	6.06E-32	2.711412768	6.13E-15	1.26E-14	0.632903766	1.49E-05	4.40E-05
Pfx001916	SYN2	Synapsin II	chr2	8564238	8627624	1.380392	0.986509	1.010457	0.057892	0.082217	0.093773	0.961812	1.029753	1.237045	2.849693189	1.81E-09	3.28E-09	3.028878309	7.55E-11	1.42E-10	-0.184463811	0.402559807	0.513440729
Pfx001917	TAMM41	Catalyzes the formation of CDP-diacylglycerol (CDP-DAG) from phosphatidic acid (PA) in the mitochondrial inner membrane. Required for the biosynthesis of the dimeric phospholipid cardiolipin, which stabilizes supercomplexes of the mitochondrial respiratory chain in the mitochondrial inner membrane	chr2	8643710	8650158	7.153941	5.636451	6.438889	15.621148	15.185365	15.665967	7.806952	8.218674	7.593571	-1.777798822	6.36E-129	3.69E-128	-1.954821845	6.65E-94	2.84E-93	0.171160342	0.059350846	0.099638536
Pfx001918	VGLL4	Vestigial like 4b (Drosophila)	chr2	8670339	8689780	19.993549	19.007414	17.648155	7.722187	7.47923	7.151757	14.56777	14.674501	15.554112	0.201587725	0.001690594	0.002338888	0.65702893	2.06E-30	5.29E-30	-0.461651324	2.40E-26	2.52E-25
Pfx001919	ATG7	ATG7 autophagy related 7 homolog (S. cerevisiae)	chr2	8703927	8777164	10.38468	9.766341	9.667895	6.508238	6.001481	6.256608	10.1431	9.158134	8.736286	-0.222942352	0.006004157	0.007992137	-0.014912279	0.834507436	0.854031703	-0.214264435	0.000400657	0.000993945
Pfx001920	HRH1	The muscarinic acetylcholine receptor mediates various cellular responses, including inhibition of adenylate cyclase, breakdown of phosphoinositides and modulation of potassium channels through the action of G proteins	chr2	8784241	8786127	1.804588	2.443298	2.30405	0.059527	0	0.07801	18.960649	17.054495	18.156498	7.672877526	2.24E-54	7.74E-54	4.755282906	1.84E-16	3.90E-16	2.915519343	8.77E-162	1.17E-159
Pfx001922	SLC6A1	Solute carrier family 6 (neurotransmitter transporter, GABA), member 1b	chr2	8875186	8893191	13.675057	14.443716	14.029322	0	0	0.064703	10.337661	10.17815	9.208817	7.604043476	1.03E-24	2.54E-24	8.227255634	3.79E-29	9.60E-29	-0.629658205	2.63E-13	1.45E-12
Pfx001923	SLC6A11	Solute carrier family 6 (neurotransmitter transporter), member 11	chr2	8931959	8976854	0.720374	0.684119	0.358472	0.067854	0	0.03168	0.555259	0.637172	0.554519	3.252865525	8.53E-06	1.34E-05	3.378956774	6.90E-06	1.09E-05	-0.136830487	0.658059977	0.740024138
Pfx001924	ATP2B2	This magnesium-dependent enzyme catalyzes the hydrolysis of ATP coupled with the transport of calcium	chr2	8982754	9057245	1.251604	1.113944	1.23659	0.166438	0.137798	0.198928	1.25291	0.885031	1.112494	1.860535104	1.63E-09	2.95E-09	2.125309239	4.15E-14	8.40E-14	-0.269600801	0.098155101	0.155758229
Pfx001926	IARS	Belongs to the class-I aminoacyl-tRNA synthetase family	chr2	9148422	9215933	15.652089	14.136333	14.620066	32.277554	30.607292	31.067127	21.385387	21.073608	21.672235	-1.351981832	1.23E-263	1.30E-262	-1.763691881	1.66E-282	1.64E-281	0.405695778	1.35E-20	1.10E-19
Pfx001927		Leucine-rich repeat flightless-interacting protein	chr2	9219968	9235122	34.67189	34.798576	30.838192	0.519667	0.391318	0.378993	17.92701	16.163311	16.882925	4.496972295	3.05E-255	3.09E-254	5.590736659	0	0	-1.100207637	2.18E-169	3.13E-167
Pfx001928	GDF11	growth differentiation factor	chr2	9250108	9271465	0.322539	0.461147	0.329916	0.017565	0	0	0.568108	0.437452	0.453804	5.216694516	0.00014547	0.000213701	4.954368867	0.000415257	0.000602009	0.253685645	0.566216393	0.66397129
Pfx001929	SARNP	Putative DNA-binding (bihelical) motif predicted to be involved in chromosomal organisation	chr2	9276804	9291613	65.158005	61.007111	55.751652	112.644638	98.344589	106.048866	74.714096	75.971352	73.993851	-1.297326989	2.33E-147	1.49E-146	-1.48433948	3.34E-158	2.02E-157	0.180551943	6.81E-05	0.000185806
Pfx001930	CDK3	Cyclin-dependent kinase 2	chr2	9293297	9299036	12.667406	10.249512	10.723886	23.716322	24.381533	22.465076	10.509748	10.213538	11.810699	-1.916951693	7.01E-122	3.94E-121	-1.752708469	2.54E-88	1.05E-87	-0.170475518	0.048105228	0.082393078
Pfx001931	NA	NA	chr2	9309345	9309621	0.294554	0.412529	0.30654	10.784082	9.100453	8.910515	0.44033	0.25709	0.449628	-5.191271112	6.70E-26	1.69E-25	-5.391182124	3.17E-26	7.76E-26	0.197807467	0.852312866	0.894016373
Pfx001932	NA	NA	chr2	9309855	9321375	1.021443	1.437444	1.073148	0.021688	0.013514	0	6.291865	6.286911	6.36553	7.608221796	4.96E-19	1.12E-18	5.319888375	1.16E-08	2.05E-08	2.277245028	3.30E-45	6.45E-44
Pfx001935	MMP19	Matrix metallopeptidase 19	chr2	9380640	9388592	15.614765	15.292567	14.602801	0.033833	0.135691	0.101064	13.581634	12.942152	13.223281	6.316357011	1.10E-115	5.98E-115	6.629786265	1.03E-130	5.39E-130	-0.319339481	1.77E-10	8.02E-10
Pfx001936	Tmem198b	Transmembrane protein 198-like	chr2	9389496	9412235	1.484369	1.641854	1.475703	16.722303	16.070044	15.948361	2.385482	2.106473	2.106397	-3.684849957	0	0	-4.082626546	0	0	0.391645969	0.001395204	0.003194259
Pfx001937	TIMELESS	timeless homolog	chr2	9414942	9437452	1.809191	1.401281	1.869978	7.82194	7.455375	7.832129	2.327364	2.416461	2.276399	-2.520593794	4.65E-249	4.64E-248	-2.865642599	1.22E-150	7.04E-150	0.339215395	0.002925481	0.00635602
Pfx001938	PRPH	Belongs to the intermediate filament family	chr2	9444244	9453659	0	0	0.034721	0	0	0	0	0.047447	0	1.907536456	0.632850002	0.664670476	1.321398646	0.742970123	0.775949563	0.586471899	0.861350408	0.899895498
Pfx001939	TUBA1A	Tubulin is the major constituent of microtubules. It binds two moles of GTP, one at an exchangeable site on the beta chain and one at a non-exchangeable site on the alpha chain	chr2	9462631	9464926	9.826245	10.151919	12.262169	3.815002	4.003275	4.217396	16.458055	16.541073	16.899435	1.247205484	1.54E-29	4.06E-29	0.741207607	9.91E-07	1.63E-06	0.501831391	1.92E-08	7.40E-08
Pfx001940	TUBA1A	Tubulin is the major constituent of microtubules. It binds two moles of GTP, one at an exchangeable site on the beta chain and one at a non-exchangeable site on the alpha chain	chr2	9466828	9470432	236.128387	234.731903	213.260468	70.614563	67.494987	72.474915	302.206848	307.788818	299.901489	1.309134046	0	0	1.015501017	1.32E-188	9.08E-188	0.287178695	2.50E-38	4.01E-37
Pfx001941	SUOX	Sulfite oxidase	chr2	9472230	9496897	16.514231	16.785742	15.630132	17.279867	16.082216	16.379143	28.137573	27.532963	27.704346	-0.055963284	0.244201193	0.27791951	-0.70622021	8.00E-44	2.36E-43	0.643927576	9.85E-58	2.64E-56
Pfx001942	EPHB2	Eph receptor B2b	chr2	9548561	9566014	0.28049	0.302619	0.505706	0	0.040349	0	0.309277	0.352828	0.292111	3.5154698	0.010298064	0.013484848	3.798781475	0.00451779	0.006153797	-0.284407005	0.602039573	0.696574448
Pfx001943	EPHB2	Eph receptor B2b	chr2	9574381	9595411	0.643077	0.421526	0.303384	0	0	0	0.571677	0.190225	0.385124	5.718340332	0.000139387	0.000204988	6.098496842	1.64E-05	2.55E-05	-0.387103837	0.442348353	0.553355054
Pfx001944	LACTBL1	Lactamase, beta-like 1b	chr2	9687528	9704670	0	0	0.028121	0.032611	0	0.024104	0	0	0.023252	-1.888581311	0.419635495	0.458984268	-1.863883128	0.430578498	0.480926819	-0.052189989	0.989274937	0.992467765
Pfx001949	ALPL	Alkaline phosphatase, liver bone kidney	chr2	9764510	9800573	1.136276	0.844862	0.654909	0.060336	0.047255	0	0.405417	0.347741	0.471534	2.578349631	0.001656367	0.002292707	3.763868029	5.53E-08	9.55E-08	-1.189976525	0.000187045	0.000484802
Pfx001950	ECE1	Endothelin converting enzyme 1	chr2	9817894	9855343	8.74925	9.592628	8.660627	0.507043	0.425418	0.538148	6.245744	6.23471	5.529586	2.809368971	4.14E-93	1.95E-92	3.512153627	5.28E-180	3.51E-179	-0.709824903	4.97E-34	6.79E-33
Pfx001951	EIF4G3	Eukaryotic translation initiation factor 4 gamma	chr2	9860093	9908792	12.441328	12.434844	10.811476	6.413648	6.383773	7.038222	13.527763	13.952573	13.700517	0.25107952	2.40E-05	3.67E-05	0.161531906	0.011104316	0.014706581	0.082666239	0.033750916	0.059920543
Pfx001952	TIMM17A	Essential component of the TIM23 complex, a complex that mediates the translocation of transit peptide-containing proteins across the mitochondrial inner membrane	chr2	9914890	9927400	33.963665	31.516088	31.321505	103.329422	100.311722	107.1138	37.772537	36.926662	36.272499	-2.28769934	0	0	-2.366060369	0	0	0.072144278	0.168844492	0.249567781
Pfx001953	C12orf10	Chromosome 12 open reading frame 10	chr2	9930504	9939989	10.479491	11.484693	10.396583	33.504719	31.671804	33.845249	14.202074	14.40718	13.934307	-2.019864609	2.28E-171	1.65E-170	-2.294891212	1.66E-200	1.20E-199	0.268686011	0.001411975	0.003230277
Pfx001955	NLRP12	NLRP3 inflammasome complex assembly	chr2	9975279	9988939	3.681877	3.569079	3.13345	0.128767	0.174021	0.146937	2.17341	2.376152	2.143052	3.07045975	6.08E-35	1.72E-34	3.820567124	5.79E-65	2.04E-64	-0.75700762	7.92E-15	4.80E-14
Pfx001956	FAM83D	Family with sequence similarity 83, member D	chr2	9994802	10000965	5.966888	6.445826	4.838496	4.196824	4.268563	3.794523	4.486123	5.365232	5.324809	-0.494490533	8.50E-05	0.000126516	-0.193449756	0.117318586	0.14175969	-0.308294915	0.002571602	0.005640675
Pfx001957		Activity-dependent neuroprotector homeobox	chr2	10005225	10012694	8.107369	8.611591	7.999374	16.186371	15.964883	14.939232	9.540032	9.712547	10.324953	-1.47194608	5.10E-125	2.91E-124	-1.612095828	7.19E-161	4.41E-160	0.13386537	0.020093858	0.037468701
Pfx001959	GNL3L	Guanine nucleotide binding protein-like 3 (nucleolar)-like	chr2	10039081	10047521	7.180016	6.70818	6.897321	53.480495	51.246044	50.461124	8.856802	9.868551	10.112496	-3.228074597	0	0	-3.582562757	0	0	0.347405984	2.21E-06	7.14E-06
Pfx001960	CCDC120	Coiled-coil domain containing 120	chr2	10057938	10075470	1.366248	1.427036	1.591235	0.517228	0.53939	0.611138	1.315345	1.102637	1.219532	0.321731484	0.272503278	0.30719196	0.712438474	0.009605441	0.012782131	-0.395561744	0.047797584	0.08196293
Pfx001961	mbd1	domain protein 1	chr2	10077871	10101839	6.038059	6.040512	5.551903	7.306109	6.994341	7.617879	7.720986	7.607895	7.57715	-0.738477231	7.31E-37	2.11E-36	-0.998095346	9.05E-64	3.16E-63	0.253202049	1.17E-07	4.22E-07
Pfx001962	MON1B	MON1 secretory trafficking family member B	chr2	10103983	10112959	4.233337	4.032693	3.942407	7.15949	7.230055	6.314622	4.577611	5.174158	4.655283	-1.32452191	2.70E-52	9.14E-52	-1.444754295	3.89E-66	1.39E-65	0.113872643	0.131218247	0.200715489
Pfx001963	BRPF3	Enhancer of polycomb-like	chr2	10113167	10125115	2.245171	2.729643	2.681704	1.150224	1.014044	1.033688	2.65881	2.710765	3.173421	0.61640327	1.70E-06	2.75E-06	0.578368848	2.04E-05	3.15E-05	0.032417815	0.739922808	0.806045758
Pfx001964		V-ski avian sarcoma viral oncogene homolog b	chr2	10130902	10160522	7.120631	7.117142	7.367731	1.637765	1.528284	1.633592	7.311322	6.995287	6.709623	1.326181771	1.34E-41	4.10E-41	1.486390752	1.60E-50	5.03E-50	-0.165771876	0.006321126	0.01300013
Pfx001965	TMEM51	Transmembrane protein 51b	chr2	10165644	10184890	6.780625	5.817571	6.637039	79.396889	75.136642	79.647163	12.44066	13.639609	12.523935	-3.402315873	0	0	-4.287961976	0	0	0.878939275	4.92E-35	6.99E-34
Pfx001966	KAZN	Kazrin, periplakin interacting protein	chr2	10191893	10202249	0.411327	0.577206	0.414359	0.15614	0	0	0.427654	0.374033	0.391185	2.143547435	0.064118725	0.078396686	2.478293523	0.025952885	0.033377512	-0.343074697	0.485553332	0.592782077
Pfx001967	prdm2	PR domain containing 2, with ZNF domain b	chr2	10245011	10304470	7.668783	8.409863	8.324263	1.7926	1.470429	1.870056	6.94086	7.005965	7.330706	1.249361406	5.02E-37	1.45E-36	1.567059042	1.22E-52	3.89E-52	-0.323131758	8.58E-09	3.39E-08
Pfx001968	FOXJ3	Forkhead box	chr2	10313050	10393891	14.371767	14.371825	13.558596	3.293777	2.927172	3.469278	12.842958	12.502718	12.250125	1.15298821	6.84E-59	2.47E-58	1.441810693	9.13E-102	4.10E-101	-0.295081937	2.08E-15	1.30E-14
Pfx001969	PPCS	Phosphopantothenoylcysteine synthetase	chr2	10403849	10409554	11.978339	12.253342	11.057639	59.853233	63.124271	59.828606	16.169641	16.743971	15.328269	-2.724304454	0	0	-3.056301578	0	0	0.325555212	3.40E-06	1.08E-05
Pfx001970	RBM12	RNA binding motif protein 12	chr2	10421227	10428146	24.384703	24.852352	22.308393	9.015564	7.836167	8.527835	18.929531	18.97686	18.35	0.346621895	4.10E-09	7.34E-09	0.811739784	3.49E-49	1.08E-48	-0.471773646	1.24E-37	1.95E-36
Pfx001971	FER1L4	Fer-1-like	chr2	10442899	10468408	0.16999	0.091973	0.079743	0.0416	0.030481	0.007427	0.135128	0.186971	0.256989	1.922588005	0.00376895	0.005086239	1.288722424	0.083233801	0.102221178	0.626507758	0.12642089	0.19460857
Pfx001972	asap1	Arf-GAP with SH3 domain, ANK repeat and PH domain-containing protein	chr2	10471238	10499344	1.216651	1.461548	1.137255	0	0.062372	0.200357	2.245184	1.762856	1.889156	3.576518558	0.001894558	0.002612389	3.068224852	0.007691775	0.010300867	0.49991972	0.0041379	0.008767804
Pfx001973	st3gal8	ST3 beta-galactoside alpha-2,3-sialyltransferase 2, like	chr2	10502169	10506832	8.331726	9.655768	8.97576	0	0.217062	0.260756	7.601936	6.737123	6.457992	4.599607731	2.47E-08	4.30E-08	5.093095368	6.07E-10	1.11E-09	-0.500003079	2.74E-05	7.84E-05
Pfx001974	DYNLRB1	Dynein, light chain, roadblock-type	chr2	10530047	10533833	14.988519	13.129065	11.989185	139.784225	143.582321	135.537827	16.60219	21.078379	19.829275	-3.666504108	0	0	-4.068736202	0	0	0.396018702	0.000123524	0.000327018
Pfx001975	MAP1LC3A	Microtubule-associated protein 1 light chain 3 alpha	chr2	10536363	10542125	168.107483	166.076904	153.12915	17.026463	15.62152	16.239798	105.892067	110.252731	103.421089	1.90658854	0	0	2.633597644	0	0	-0.733525545	1.86E-172	2.73E-170
Pfx001976	EFCC1	EF-hand and coiled-coil	chr2	10542204	10557112	2.925467	3.01932	2.50623	0.086877	0.096776	0.044115	1.710484	1.661424	1.938932	3.687450167	5.63E-29	1.47E-28	4.472815532	8.90E-51	2.80E-50	-0.791280821	2.57E-12	1.33E-11
Pfx001977	KIAA1257	Si dkey-57n24.6	chr2	10558952	10569659	0.697287	0.92483	0.923854	0.028073	0.05436	0.126307	1.167357	1.258812	1.167643	3.171854044	3.02E-14	6.21E-14	2.798290077	2.00E-09	3.61E-09	0.369326048	0.04516211	0.077786936
Pfx001978	ACAD9	acyl-CoA dehydrogenase family member 9	chr2	10571717	10581564	17.003309	17.876776	16.546005	14.282772	13.425259	11.818305	17.544127	16.779942	18.353199	-0.384933591	1.11E-05	1.73E-05	-0.301816158	0.000303948	0.000443764	-0.089256659	0.142480376	0.215488323
Pfx001979	IQSEC1	regulation of ARF protein signal transduction	chr2	10590872	10613991	7.494942	7.630193	7.067762	1.423487	1.407296	1.37606	5.039266	4.107764	4.475985	0.8897351	7.93E-10	1.45E-09	1.711964311	3.92E-51	1.24E-50	-0.828275626	2.78E-24	2.66E-23
Pfx001980	NA	NA	chr2	10724299	10780879	0.269381	0.406367	0.534415	2.341322	2.150426	2.919285	0.633092	0.758836	0.48539	-2.763993662	1.02E-19	2.33E-19	-3.227242624	6.10E-22	1.41E-21	0.456036767	0.289390085	0.392086463
Pfx001981	HDAC11	Histone deacetylase 11	chr2	10829100	10865882	5.635948	6.121198	5.969423	11.534553	10.592262	10.250736	7.77972	8.271141	6.587447	-1.318613853	1.33E-50	4.42E-50	-1.54965758	7.08E-85	2.87E-84	0.224556036	0.006045845	0.012464614
Pfx001982	FBLN2	Fibulin 2	chr2	10889966	10960391	0.183617	0.272801	0.226512	0	0	0.01519	0.553883	0.727903	0.725947	6.010623295	4.77E-08	8.21E-08	4.596932711	0.000153404	0.000227419	1.409283606	2.23E-06	7.19E-06
Pfx001983	WNT7A	Ligand for members of the frizzled family of seven transmembrane receptors	chr2	11043997	11054957	0.184324	0.262169	0.144162	1.064846	1.29723	1.030261	0.239607	0.167996	0.226263	-3.171119668	2.04E-20	4.72E-20	-3.158765705	5.82E-20	1.31E-19	-0.016015916	0.974104865	0.982366877
Pfx001984	NA	NA	chr2	11055608	11058875	3.934382	4.799227	4.693367	2.022926	2.880912	2.256605	5.815677	6.007868	4.819985	0.409941198	0.037262543	0.046585707	0.220823201	0.286881774	0.329955946	0.182642833	0.165951848	0.245893515
Pfx001985	NA	NA	chr2	11076349	11079117	20.47151	19.340935	17.108177	13.6048	12.626592	14.515	34.3106	32.863533	31.036602	0.466200949	7.95E-11	1.50E-10	-0.202976397	0.010934549	0.014489575	0.662361862	8.51E-38	1.35E-36
Pfx001986	PTPDC1	Protein tyrosine phosphatase	chr2	11079269	11114607	0.751355	0.831362	0.774783	0.035216	0.049891	0.058093	0.892778	1.024818	0.951051	3.427425415	1.76E-17	3.86E-17	3.260059049	1.39E-15	2.90E-15	0.160946888	0.343260875	0.450836807
Pfx001987	BARX1	BarH-like homeobox 1	chr2	11118494	11121052	0.176762	0.334305	0.265287	0	0	0	0.193618	0	0	2.621005366	0.48671802	0.526061525	4.744771016	0.00536344	0.007267958	-2.131313535	0.071713049	0.117944386
Pfx001988	PHF2	PHD finger protein 2	chr2	11162367	11211059	4.539401	4.139274	4.252303	0.298601	0.434108	0.502152	3.803957	3.588541	3.588672	2.333433304	9.14E-43	2.82E-42	2.688117661	1.06E-58	3.58E-58	-0.360097299	2.73E-07	9.58E-07
Pfx001989	FAM120A	Family with sequence similarity 120A	chr2	11216717	11245159	24.081966	23.087301	22.472473	7.870157	7.747982	7.415782	16.475073	15.724575	15.640442	0.252852124	1.26E-06	2.04E-06	0.913219031	2.53E-81	1.00E-80	-0.666468476	2.70E-83	1.21E-81
Pfx001990	CASS4	Cas scaffolding protein family member	chr2	11247676	11257841	2.739533	2.493889	2.422561	0.254798	0.208891	0.254273	3.507324	3.938771	3.585874	3.127021061	6.30E-52	2.13E-51	2.718775983	2.07E-36	5.70E-36	0.402191465	3.96E-05	0.000111323
Pfx001991	CSTF1	Cleavage stimulation factor, 3' pre-RNA, subunit 1	chr2	11264445	11270412	16.000467	16.619057	13.827391	126.157532	118.361862	119.179001	15.289418	16.171415	14.895465	-3.773547854	0	0	-3.651039784	0	0	-0.128153546	0.044431508	0.076637747
Pfx001992	LMOD1	Leiomodin 1 (smooth muscle)	chr2	11345595	11348850	12.201832	10.949727	10.526253	0	0.031471	0.085489	4.097459	4.841952	4.022343	5.811001903	4.85E-31	1.30E-30	7.303983195	6.61E-54	2.14E-53	-1.500470113	6.65E-62	1.92E-60
Pfx001993	IPO9	Importin 9	chr2	11399240	11463495	17.557621	17.933645	17.085846	24.199305	21.697378	22.538744	14.314341	14.742642	13.688794	-1.480135572	2.53E-203	2.11E-202	-1.062258894	2.14E-123	1.08E-122	-0.42421932	1.49E-24	1.45E-23
Pfx001994	KDM5B	Lysine (K)-specific demethylase 5Ba	chr2	11471540	11500864	12.949739	12.696185	10.934746	17.217863	16.88225	16.199594	13.002481	12.235725	13.094402	-1.192850912	5.37E-87	2.42E-86	-1.143479877	4.27E-78	1.65E-77	-0.055961901	0.319665551	0.426488609
Pfx001995	RABIF	RAB interacting factor	chr2	11502260	11502834	26.484085	24.920612	25.660286	99.170738	91.361343	94.604973	21.926321	23.461388	22.331938	-2.873810023	1.82E-264	1.93E-263	-2.568449558	1.16E-232	9.51E-232	-0.312073426	0.002734478	0.005970249
Pfx001998		SET (Su(var)3-9, Enhancer-of-zeste, Trithorax) domain	chr2	11540148	11551899	0.057137	0.049359	0.108031	0.179149	0.235828	0.232113	0	0	0	-6.174995377	3.68E-05	5.58E-05	-2.04887705	0.019419255	0.025229353	-4.14358356	0.053155078	0.090246671
Pfx002000	C1orf106	Chromosome 1 open reading frame 106	chr2	11590949	11608647	2.905201	3.062356	2.583003	9.039795	8.572356	8.611973	4.039926	4.752285	4.297119	-1.803202879	3.66E-76	1.52E-75	-2.297579956	7.17E-121	3.58E-120	0.488137741	1.50E-05	4.41E-05
Pfx002001	OLFML3	Olfactomedin-like	chr2	11631905	11638977	3.804438	3.847159	3.808824	0.035353	0.028361	0.059471	0.702149	0.771461	0.80614	3.23309151	1.49E-13	3.00E-13	5.67291577	4.28E-61	1.47E-60	-2.44701201	6.21E-88	2.99E-86
Pfx002002	NFS1	NFS1 nitrogen fixation 1 (S. cerevisiae)	chr2	11647588	11657571	69.266266	68.588051	64.198952	30.166016	29.510637	30.594538	61.811272	64.492699	61.408756	0.253898104	5.15E-08	8.85E-08	0.478470121	5.48E-29	1.38E-28	-0.230979688	2.80E-13	1.54E-12
Pfx002003	RBM39	RNA binding motif protein	chr2	11684938	11691737	62.589138	62.401737	57.705952	21.497341	21.912071	22.513138	65.012459	68.671661	64.268181	0.783353182	1.26E-60	4.60E-60	0.785973547	1.66E-70	6.09E-70	-0.009127483	0.755762092	0.819102044
Pfx002004	REM1	Rad and gem related GTP binding protein 1	chr2	11722313	11729019	1.458665	1.587845	1.333294	0	0	0	3.270286	3.447321	3.942671	8.51865529	3.21E-12	6.28E-12	7.359842319	6.91E-09	1.23E-08	1.151604498	2.35E-07	8.28E-07
Pfx002006		Si ch73-30l9.1	chr2	11816229	11818127	0.021231	0.016137	0.00852	0	0.004392	0	0.102808	0.053769	0.104828	3.50053358	0.039198218	0.048943543	1.569063426	0.502349557	0.552579058	1.919444808	0.094177192	0.150267766
Pfx002007	TRIB3	Tribbles homolog	chr2	11836998	11841754	6.670975	6.191502	6.396842	0.88697	0.860257	0.886087	7.343683	7.623332	7.211527	2.268983609	8.85E-68	3.45E-67	2.184013091	2.30E-59	7.79E-59	0.079427224	0.257658023	0.355938094
Pfx002008		Element of the TORC1 signaling pathway that acts as a mediator of diverse signals and that represses RNA polymerase III transcription. Inhibits the de novo assembly of TFIIIB onto DNA	chr2	11842019	11852182	5.162401	5.060777	5.35646	1.23095	1.329806	1.096693	5.208373	5.289082	4.403556	1.219138809	1.04E-21	2.45E-21	1.405828875	1.32E-31	3.43E-31	-0.192531323	0.010384433	0.020546956
Pfx002009	ZC3H11A	Zinc finger CCCH-type containing 11A	chr2	11854564	11866236	15.110972	15.442868	13.479467	4.787466	5.124857	4.588938	14.942606	15.096219	14.676459	0.821913106	4.01E-30	1.06E-29	0.917030384	1.34E-35	3.64E-35	-0.102152839	0.019350724	0.036231075
Pfx002010	CNTN2	Contactin 2	chr2	11914232	11928087	0.078484	0.103686	0.206904	0	0.031901	0.012504	0.544344	0.380662	0.303773	3.781736586	1.89E-06	3.05E-06	2.290086094	0.027863811	0.03574545	1.491964878	0.000281153	0.000711433
Pfx002011	NFASC	Neurofascin homolog (chicken) a	chr2	11938711	12038324	1.018413	1.438223	1.011838	0.237197	0.215284	0.336335	1.094746	0.81765	1.278624	1.208458112	2.65E-05	4.04E-05	1.441706044	1.08E-07	1.84E-07	-0.240219384	0.166017683	0.245974313
Pfx002012	PIK3C2B	Phosphatidylinositol 4-phosphate 3-kinase C2 domain-containing subunit	chr2	12042631	12095258	6.271667	6.849098	6.519061	2.309655	2.645463	2.418211	5.161605	5.171471	4.803943	0.233436228	0.00712075	0.009423998	0.72905062	4.95E-17	1.06E-16	-0.501940122	4.00E-21	3.33E-20
Pfx002013	PPP1R15B	Protein phosphatase 1, regulatory subunit 15B	chr2	12097007	12105014	11.018123	11.450789	10.192791	3.193185	2.759199	2.915777	10.589651	11.040225	10.684186	1.063996305	1.10E-49	3.65E-49	1.197678648	4.37E-66	1.55E-65	-0.140396827	0.001156263	0.002679924
Pfx002014	NA	NA	chr2	12145261	12145936	0.871423	1.005547	0.745166	0.063617	0	0	0.972937	0.754176	0.534208	4.058069592	0.001726087	0.002385096	4.382716349	0.000381961	0.000554687	-0.334108149	0.45069302	0.560699223
Pfx002015	PLEKHA6	family A, member	chr2	12146009	12201055	6.174773	6.12342	5.480067	0.522552	0.458452	0.509394	5.105663	5.433804	5.254165	2.597736347	1.67E-101	8.36E-101	2.885982507	2.26E-139	1.24E-138	-0.295030828	1.59E-07	5.69E-07
Pfx002016	GOLT1A	transport	chr2	12203109	12210325	1.621031	1.756087	1.494152	0.132263	0.128476	0.125279	0.851754	0.9995	0.926669	1.941438744	0.000201653	0.000293964	2.865516918	1.40E-10	2.62E-10	-0.931123683	0.000140222	0.00036908
Pfx002017	NA	NA	chr2	12214658	12217009	1.561775	1.119246	1.796217	0	0	0.119432	2.41906	2.188575	2.091741	4.801556362	8.85E-07	1.45E-06	4.358780679	2.90E-05	4.46E-05	0.44476118	0.159797958	0.238088453
Pfx002018	CSF1	Colony stimulating factor 1a (macrophage)	chr2	12224035	12232384	17.015173	19.726517	17.299818	0.157125	0.260027	0.246029	9.951362	11.375164	11.19806	4.763161707	6.53E-86	2.93E-85	5.613155746	2.28E-132	1.21E-131	-0.856483703	3.47E-34	4.76E-33
Pfx002020	ATP2B4	This magnesium-dependent enzyme catalyzes the hydrolysis of ATP coupled with the transport of calcium	chr2	12317096	12413575	6.438334	5.975974	5.944512	3.049284	2.908116	2.812651	4.44725	4.651015	4.60912	-0.157456026	0.028238539	0.035697403	0.382546272	2.03E-08	3.57E-08	-0.54600335	1.03E-25	1.05E-24
Pfx002021	MDM4	Transformed 3T3 cell double minute 4 homolog (mouse)	chr2	12418359	12438950	17.399624	16.969193	18.084137	16.15696	15.30513	15.168401	13.727543	13.191496	14.177238	-0.982326381	1.38E-33	3.84E-33	-0.511520717	4.35E-10	8.01E-10	-0.476528805	4.19E-11	1.99E-10
Pfx002022		Zinc finger protein	chr2	12586157	12592163	2.144832	1.938947	1.770886	4.996487	5.005752	5.11271	2.274761	2.328584	2.177036	-1.954617977	1.51E-54	5.22E-54	-2.051800037	3.25E-58	1.09E-57	0.090785678	0.525800411	0.629725478
Pfx002023	MYOG	Myogenin	chr2	12602191	12603521	0.581478	0.038308	0.136781	0	0	0	0.320135	0.17148	0.435411	4.874803269	0.003538764	0.004784543	4.68898627	0.012542152	0.016551197	0.181632458	0.823370454	0.873766958
Pfx002024	ppfia4	Protein tyrosine phosphatase, receptor type, f polypeptide (PTPRF), interacting protein (liprin), alpha 4	chr2	12608565	12635883	1.294543	1.498922	1.287798	0	0	0	0.715976	0.872366	0.692583	7.905423993	2.18E-10	4.06E-10	8.860808487	2.67E-13	5.31E-13	-0.963229663	6.36E-07	2.15E-06
Pfx002025	ppfia4	Protein tyrosine phosphatase, receptor type, f polypeptide (PTPRF), interacting protein (liprin), alpha 4	chr2	12677008	12699829	0	0	0.147061	0	0	0.081987	0.247449	0.294686	0.64738	3.026836246	0.102244231	0.122326004	0.357713165	0.924688908	0.935853265	2.711622438	0.105179266	0.1652893
Pfx002026	TMEM183A	Transmembrane protein 183A	chr2	12701138	12708788	12.414298	12.680293	11.838004	5.531964	5.025916	5.793981	16.414879	17.897989	16.51333	0.833368308	1.55E-21	3.66E-21	0.491490095	1.81E-08	3.18E-08	0.335436803	2.81E-09	1.16E-08
Pfx002027	TFEB	Transcription factor EB	chr2	12727019	12750080	10.133028	10.778625	8.661857	1.272675	0.934272	1.229195	7.620006	7.973706	8.345894	1.989296308	6.21E-29	1.62E-28	2.409137355	3.48E-46	1.05E-45	-0.4271724	2.82E-06	9.00E-06
Pfx002028	MDFI	MyoD family inhibitor	chr2	12796012	12807997	3.44816	2.226595	4.141555	0	0	0	2.043128	2.905582	3.003273	7.19019433	2.49E-08	4.33E-08	7.62734621	2.43E-09	4.39E-09	-0.438057676	0.14117611	0.213872517
Pfx002029	NA	NA	chr2	12847271	12850987	4.754444	4.401089	4.641216	0.194956	0.261266	0.232281	3.354718	3.352241	3.289575	3.030483505	9.97E-48	3.23E-47	3.613532349	1.73E-75	6.55E-75	-0.588296568	6.95E-12	3.47E-11
Pfx002030	FOXP4	Forkhead box	chr2	12852841	12934324	1.457541	2.121971	1.478747	0.092703	0.16312	0.057139	1.174431	1.312793	1.208474	2.717722502	3.54E-10	6.56E-10	3.289689809	3.04E-15	6.30E-15	-0.580639882	0.002106794	0.004690172
Pfx002031	NA	NA	chr2	12955611	12956442	0	0.110817	0.092633	0	0	0.05032	0.059308	0.067271	0.119855	1.451016917	0.459853271	0.499617881	1.19275867	0.61111974	0.654175566	0.257478436	0.860414444	0.899219879
Pfx002032	FAM72A	Family with sequence similarity 72 member	chr2	13159295	13164775	8.54346	8.302217	8.30683	3.079705	2.512586	2.65744	7.020732	7.289536	6.217549	0.512152318	6.69E-06	1.05E-05	0.925252849	4.12E-20	9.27E-20	-0.419394768	1.94E-09	8.08E-09
Pfx002033	SRGAP2	SLIT-ROBO Rho GTPase activating protein 2a	chr2	13208402	13258380	1.109389	1.354389	1.048176	0.064608	0.246983	0.230572	1.026613	0.84474	0.881533	1.513498426	0.000258668	0.00037521	1.977106537	6.26E-07	1.04E-06	-0.471772318	0.007640575	0.015479633
Pfx002034	IKBKE	Inhibitor of kappa light polypeptide gene enhancer in B-cells, kinase epsilon	chr2	13259510	13271460	3.495963	2.957535	2.983301	5.823345	5.047833	5.150388	3.539141	3.414118	3.896972	-1.359607511	2.55E-39	7.57E-39	-1.445211161	9.56E-43	2.80E-42	0.079498642	0.436498523	0.54767451
Pfx002035	RASSF5	Ras association (RalGDS AF-6) domain family member 5	chr2	13273347	13314640	4.654526	4.64928	6.282218	1.489058	1.247185	1.549375	4.090386	4.134944	4.400901	0.750927136	0.000125318	0.000184799	1.178049963	1.04E-07	1.77E-07	-0.43056297	0.002557104	0.005611136
Pfx002036	DYRK3	Dual-specificity tyrosine-(Y)-phosphorylation regulated kinase 3	chr2	13321094	13329384	7.674898	7.680723	7.064996	2.999002	2.842521	2.577959	7.312202	7.539132	7.731306	0.623499011	3.33E-13	6.68E-13	0.730877188	1.59E-19	3.54E-19	-0.113696888	0.033880829	0.060107049
Pfx002037	NA	NA	chr2	13350485	13351210	0.054371	0	0	0.037972	0	0	0	0.077993	0.208293	1.239209555	0.59210877	0.626467449	-0.632791601	0.852313195	0.870113299	1.865855918	0.417768073	0.528623837
Pfx002038	MAPKAPK2	kinase-activated protein kinase	chr2	13355327	13384803	13.993533	14.608464	12.633607	8.155492	8.510473	7.240248	16.011858	17.279818	16.168468	0.246659872	0.001068389	0.001498665	0.101863806	0.188631908	0.222383906	0.137608024	0.003663031	0.00782869
Pfx002039	IL10	Interleukin 10	chr2	13388463	13390510	3.189097	2.094399	2.127005	0	0	0.253777	3.162519	3.00449	3.147282	4.210419808	4.93E-08	8.48E-08	3.992644517	1.63E-06	2.66E-06	0.214586912	0.415666922	0.526516274
Pfx002040		regulation of response to stimulus	chr2	13400687	13421774	2.44436	2.778463	2.414016	0.076737	0	0.032534	1.499299	1.564768	1.58199	4.507432875	5.49E-16	1.17E-15	5.335807706	3.90E-25	9.42E-25	-0.836125489	2.26E-08	8.60E-08
Pfx002041	FMOD	Fibromodulin a	chr2	13430929	13432180	0.138906	0.250602	0	0.202659	0.037598	0.126923	0.213403	0.394832	0.240575	0.307464365	0.717011734	0.743795372	-0.675268024	0.568582586	0.614278727	0.966305474	0.246122983	0.342672057
Pfx002043	CHIA	Chitin-binding domain type 2	chr2	13444287	13453064	0.146082	0.168004	0.164974	0.023096	0.028551	0.056403	0.290525	0.295444	0.423393	2.24702806	0.000676639	0.000959961	1.317246771	0.078419683	0.096594051	0.926417822	0.020208591	0.037672954
Pfx002044		Zinc finger protein	chr2	13460925	13466216	3.990046	3.610592	2.827202	28.455175	28.008457	29.757185	4.206717	4.924523	5.281117	-3.378640506	1.65E-262	1.73E-261	-3.728605997	9.55E-288	9.64E-287	0.344470852	0.018972847	0.035582674
Pfx002045		Zinc finger protein	chr2	13467132	13473254	4.300404	4.400883	3.600604	14.325883	12.986774	12.383144	7.242507	6.20279	6.781168	-1.771106022	1.42E-94	6.77E-94	-2.370742283	4.22E-158	2.55E-157	0.593200613	2.23E-10	1.00E-09
Pfx002046		Zinc finger protein	chr2	13474326	13477531	1.993688	2.19896	2.423205	12.680391	12.603136	13.391388	3.195629	3.423093	3.079902	-2.798240137	1.19E-189	9.35E-189	-3.227975411	1.78E-192	1.25E-191	0.423006749	0.00158646	0.003601438
Pfx002047	ADORA1	Receptor for adenosine. The activity of this receptor is mediated by G proteins which inhibit adenylyl cyclase	chr2	13520525	13530221	1.817513	2.552839	2.021444	13.106415	12.303397	12.139229	3.383833	4.011681	3.912611	-2.529385585	2.21E-156	1.48E-155	-3.23335039	1.24E-175	8.13E-175	0.697976402	4.42E-07	1.52E-06
Pfx002048	BCL2L15	BCL (B-Cell lymphoma); contains BH1, BH2 regions	chr2	13533771	13537436	23.612698	24.105318	25.61883	19.918203	18.183044	16.55435	21.156656	23.207537	24.10763	-0.47520441	2.20E-07	3.68E-07	-0.25588465	0.006120677	0.008256529	-0.224832956	0.00138584	0.003174158
Pfx002049	CPNE5	Copine V	chr2	13548444	13658539	0.275077	0.246935	0.259321	0.108007	0.046855	0.029256	0.346961	0.19628	0.200895	1.245918275	0.132889395	0.156764905	1.398989751	0.073901026	0.091298317	-0.158388741	0.749427095	0.813914857
Pfx002050	NA	NA	chr2	13667580	13672322	3.592649	3.341497	3.222936	1.473277	1.507252	1.79463	4.669608	4.736289	5.095911	0.798902391	2.34E-11	4.49E-11	0.402394506	0.001160434	0.001641194	0.390679968	2.54E-07	8.94E-07
Pfx002051	KIF21B	Belongs to the TRAFAC class myosin-kinesin ATPase superfamily. Kinesin family	chr2	13672326	13721882	1.938524	2.29039	2.023135	1.364344	1.10494	1.160316	3.530654	3.391696	3.550191	0.727208829	1.36E-09	2.47E-09	0.101919364	0.460980991	0.51059018	0.61879481	4.45E-12	2.26E-11
Pfx002052	LHFPL5	Lipoma HMGIC fusion partner-like 5a	chr2	13729279	13733252	0.298525	0.198047	0.142459	0	0	0	0.155444	0.295826	0.186882	4.10750902	0.032696432	0.041100128	4.219890569	0.024477223	0.031538565	-0.120972786	0.894566154	0.924433176
Pfx002053	SRPK1	Serine arginine-rich protein specific kinase 1b	chr2	13733929	13760582	22.542986	22.303284	19.815859	27.997715	26.887606	26.991116	23.114031	25.84193	23.654398	-0.975284238	1.74E-84	7.72E-84	-1.024412638	5.61E-124	2.85E-123	0.042615194	0.325325648	0.432449189
Pfx002054	MAPK14	mitogen-activated protein kinase	chr2	13762627	13785229	30.005373	33.616646	29.362989	12.866637	13.002201	12.423374	19.774912	21.330576	20.663744	-0.112226647	0.044458657	0.055203152	0.595949379	1.42E-25	3.44E-25	-0.71479705	1.12E-63	3.37E-62
Pfx002055	TMEM167B	Involved in the early part of the secretory pathway	chr2	13786623	13789150	27.247133	30.313402	28.69092	69.724838	70.855316	66.981697	31.095486	32.699131	33.16267	-1.899479992	8.21E-287	9.46E-286	-1.949132964	1.28E-241	1.08E-240	0.043343752	0.423372785	0.534379513
Pfx002056		FAM107B-like	chr2	13793832	13795372	0.731053	0.501752	0.845203	0.139421	0	0	0.561033	0.662101	1.333699	3.388522539	0.017929699	0.023053079	3.141104911	0.03175627	0.040538432	0.248503916	0.701637633	0.775796229
Pfx002057	B3GALT6	UDP-Gal betaGal beta 1,3-galactosyltransferase polypeptide 6	chr2	13795463	13797841	13.156393	12.953279	13.113006	6.742068	5.556599	5.955913	14.927655	15.540827	14.260706	0.491876675	1.36E-08	2.40E-08	0.422366953	1.87E-06	3.04E-06	0.063735124	0.26798546	0.367694789
Pfx002058	HIPK1	Homeodomain interacting protein kinase 1	chr2	13798559	13811168	15.597397	15.607187	15.181053	11.867732	10.936998	11.472076	16.80876	16.289413	15.92679	-0.285380297	7.09E-09	1.26E-08	-0.246107027	4.52E-07	7.53E-07	-0.045385794	0.238657637	0.333887451
Pfx002059	ACAP3	ArfGAP with coiled-coil, ankyrin repeat and PH domains	chr2	13812739	13841463	19.132551	17.922688	18.351685	5.257559	5.499954	4.739562	15.687075	14.915355	15.352112	0.767149407	5.40E-21	1.26E-20	1.156097912	1.03E-45	3.10E-45	-0.394557009	3.06E-16	2.00E-15
Pfx002060	PUSL1	synthase-like 1	chr2	13867746	13882355	3.176108	2.048202	2.523642	15.526312	14.085678	12.666972	6.912369	7.748032	5.484351	-1.872241005	4.10E-39	1.21E-38	-3.125806143	1.07E-77	4.12E-77	1.247088318	3.68E-12	1.88E-11
Pfx002061	DDX19B	DEAD H (Asp-Glu-Ala-Asp His) box polypeptide 19 (DBP5 homolog, yeast)	chr2	13883022	13890908	20.956478	20.493608	18.571432	48.246967	48.195	46.235207	24.298754	24.788387	23.625376	-1.774437483	0	0	-1.93311245	0	0	0.152114365	4.74E-05	0.000131712
Pfx002062	CAMK2N1	Calcium calmodulin-dependent protein kinase II inhibitor	chr2	13896055	13898132	2.96893	2.629812	2.231012	0	0.023259	0.099674	4.881022	5.474213	6.215951	6.077643525	5.37E-31	1.44E-30	5.111010899	6.41E-20	1.44E-19	0.96047515	1.45E-12	7.62E-12
Pfx002063		Belongs to the peptidase S1 family	chr2	13899012	13904348	0.01797	0.038768	0	0	0	0.013741	0.081624	0.084965	0.04767	2.702850727	0.085100532	0.102808847	0.917257961	0.706913981	0.742938725	1.765973571	0.116958675	0.181675029
Pfx002064	CDA	This enzyme scavenges exogenous and endogenous cytidine and 2'-deoxycytidine for UMP synthesis	chr2	13911508	13913462	1.536133	1.75906	2.152926	0.129947	0.298163	0.423947	3.727173	3.641104	3.969386	2.745118204	9.11E-08	1.55E-07	1.821876105	0.002837104	0.003917008	0.921674327	0.00102501	0.002395874
Pfx002065	DNAJC16	homolog subfamily C member	chr2	13914221	13921512	8.487628	9.743953	7.733291	28.771235	26.716961	26.915565	9.650085	8.570929	8.611545	-2.419807879	0	0	-2.348894079	6.35E-307	6.74E-306	-0.077321491	0.260841952	0.359446487
Pfx002066		Transmembrane and coiled-coil	chr2	13922699	13935427	12.495397	13.087317	11.542946	12.236461	11.009624	11.815039	16.652266	17.938723	17.543884	-0.22874225	0.00017266	0.000252599	-0.600338987	3.78E-23	8.90E-23	0.36497161	5.40E-14	3.11E-13
Pfx002067			chr2	13937397	13941836	0.17778	0.243528	0.22611	121.17231	115.474968	121.570763	0.68608	0.726629	0.677058	-8.21341616	0	0	-9.761347134	0	0	1.541582201	3.65E-08	1.37E-07
Pfx002068	QRICH1	Glutamine-rich 1	chr2	13945005	13950126	28.982237	30.877878	27.009167	23.094851	20.345327	22.992758	35.678215	36.422607	37.325539	-0.081072223	0.162260314	0.189227988	-0.296382599	7.46E-07	1.23E-06	0.208697354	4.36E-07	1.50E-06
Pfx002069	RPUSD4	RNA pseudouridylate synthase	chr2	13951150	13955469	3.805828	4.795238	4.68486	35.017307	35.97113	35.978306	4.504774	5.816936	6.16119	-3.496725823	7.03E-283	7.98E-282	-3.688923807	0	0	0.185256212	0.182849455	0.266663626
Pfx002070	TWF2	Twinfilin, actin-binding protein, homolog 2b (Drosophila)	chr2	13958879	13966132	0.938759	1.573824	0.757139	0.511713	0.107073	0.353763	1.728123	1.506228	0.873854	1.252857222	0.018347363	0.023563514	1.041228394	0.062416401	0.077606	0.200038375	0.526387519	0.630118613
Pfx002071	CISH	SH2-containing protein	chr2	13966734	13970384	5.907475	5.665543	5.899439	2.163768	2.046164	2.917435	7.075193	6.628803	6.705472	0.712569545	5.13E-06	8.12E-06	0.609611326	0.00017922	0.000264818	0.098007732	0.266582835	0.366128632
Pfx002072	PHTF1	homeodomain transcription factor	chr2	13971046	13979125	10.111867	10.93908	9.939644	6.860615	7.407343	7.31944	10.914602	12.083068	11.097365	-0.14378065	0.059895626	0.073423835	-0.162705991	0.02962371	0.037930323	0.012288648	0.818685054	0.870025304
Pfx002073	PFKFB2	6-phosphofructo-2-kinase	chr2	13980069	13996533	4.704478	4.856999	4.940834	2.309837	2.325841	2.546881	6.835587	6.787533	6.863385	0.707694884	1.08E-11	2.08E-11	0.329187641	0.004083035	0.005574694	0.373072362	4.94E-07	1.69E-06
Pfx002074	NA	NA	chr2	14020459	14021647	0	0	0	10.05612	10.466424	11.040212	0.048557	0	0.055293	-8.884234806	1.07E-33	2.99E-33	-11.81245075	2.28E-23	5.39E-23	2.909832796	0.448614115	0.558687874
Pfx002075	ID1	Inhibitor of DNA binding 1	chr2	14029375	14030347	218.941635	209.131516	200.247131	1.928976	1.192504	1.781372	98.819878	106.663986	108.173126	5.187119584	0	0	6.306926306	0	0	-1.126323718	1.20E-212	2.33E-210
Pfx002076		Nuclear receptor coactivator	chr2	14033561	14065289	15.138778	15.551687	13.827896	1.358318	1.107932	1.068443	15.902127	14.79793	15.456847	2.903283192	3.05E-231	2.83E-230	2.96850606	1.42E-260	1.29E-259	-0.071777087	0.073332119	0.120270866
Pfx002077	zmynd8	Zinc finger, MYND-type containing 8	chr2	14085433	14090199	1.445032	1.599629	1.330438	0.117388	0.065035	0.101332	2.045439	1.418763	1.682274	3.287455435	1.32E-20	3.08E-20	3.168512977	1.13E-20	2.55E-20	0.111977811	0.473544174	0.581743647
Pfx002078	DIDO1	Death inducer-obliterator 1	chr2	14091257	14112829	7.836637	8.107166	7.498201	1.486445	1.531986	1.368278	9.203218	8.536917	8.911088	1.800418109	3.89E-125	2.22E-124	1.733663672	1.28E-125	6.55E-125	0.060522594	0.141890135	0.214685171
Pfx002079		Opioid growth factor receptor-like	chr2	14119741	14125335	2.939707	3.266802	2.687383	2.058162	1.996711	1.868615	2.427906	2.259574	2.12486	-0.600531976	0.000153486	0.000225202	-0.097608558	0.504528841	0.554810596	-0.509883848	5.19E-05	0.000143677
Pfx002080		CD209 antigen-like protein	chr2	14144372	14147544	0.561815	0.606977	0.608768	0.06139	0	0.114222	2.599751	2.725549	2.543043	4.447871245	6.71E-17	1.46E-16	2.460231813	0.001020248	0.001448039	1.990405733	1.64E-17	1.14E-16
Pfx002081	CDH4	Cadherin 4, type 1, R-cadherin (retinal)	chr2	14188558	14286968	0.096987	0.107737	0.206892	3.819751	3.931013	4.093471	0.140362	0.100429	0.273233	-5.274093666	4.49E-33	1.24E-32	-5.341896562	3.08E-34	8.29E-34	0.042862167	0.963277523	0.975426081
Pfx002082	CDH4	Cadherin 4, type 1, R-cadherin (retinal)	chr2	14488290	14564939	1.505155	1.308437	1.448321	2.306597	2.537338	2.128523	2.094466	2.723008	2.268976	-0.777294347	1.47E-06	2.38E-06	-1.391789852	2.65E-17	5.71E-17	0.608433032	3.55E-05	0.000100195
Pfx002084		TAF4 RNA polymerase II, TATA box binding protein (TBP)-associated factor, 135kDa	chr2	14587227	14599655	17.934259	19.542742	16.97267	17.452774	15.311416	15.881858	15.223459	15.36869	14.670502	-0.90495074	1.15E-64	4.38E-64	-0.520022676	9.80E-21	2.23E-20	-0.391637247	1.95E-19	1.50E-18
Pfx002085	DBNDD2	Dysbindin (dystrobrevin binding protein 1) domain containing 2	chr2	14602964	14618423	7.043924	7.460278	6.93343	20.917221	18.323009	20.259491	4.620739	5.555895	4.510219	-2.818176453	2.99E-158	2.02E-157	-2.154089433	2.83E-131	1.50E-130	-0.670470835	5.76E-09	2.32E-08
Pfx002087		Ataxin-1 and HBP1 module (AXH)	chr2	14627976	14630650	0.159165	0.149008	0	0.222917	0.265475	0.263058	0.184029	0.240058	0.221319	-1.00010752	0.094965244	0.114014087	-1.893776654	0.026624406	0.0342132	0.88258348	0.26160706	0.360295463
Pfx002088	BMP7	bone morphogenetic protein	chr2	14631899	14643322	3.936993	4.716401	4.292007	0.186567	0.598737	0.30401	2.331011	2.164417	2.268816	1.775613145	1.56E-05	2.40E-05	2.82866355	7.93E-16	1.66E-15	-1.05814998	2.13E-10	9.57E-10
Pfx002089		Immunoglobulin V-set domain	chr2	14649064	14654623	0.480686	0.422267	0.437523	1.589038	1.531497	1.749005	0.455218	0.460102	0.475112	-2.605124194	4.97E-32	1.35E-31	-2.54625315	4.78E-32	1.25E-31	-0.065579567	0.811535794	0.864158135
Pfx002090		Immunoglobulin V-set domain	chr2	14657892	14661569	7.090206	5.802706	6.807526	3.758458	3.596253	4.326266	5.505501	5.018613	4.55236	-0.435529171	0.000955575	0.001343985	0.069946614	0.604546367	0.647610748	-0.510795668	4.59E-07	1.58E-06
Pfx002091		Endonuclease/Exonuclease/phosphatase family	chr2	14665361	14668683	2.793354	3.608121	3.332806	0.136542	0.096239	0.157707	3.075378	3.273971	2.800247	3.673728423	1.06E-37	3.08E-37	3.885338338	9.08E-41	2.60E-40	-0.217951456	0.065335632	0.108654694
Pfx002092	NA	NA	chr2	14669060	14669673	0.255927	0.114216	0.514859	0	0	0	0.723282	0.410731	0.32649	5.155984653	0.001260247	0.001759813	4.660489573	0.009703877	0.012907667	0.502464955	0.492716125	0.599374415
Pfx002093	CSE1L	Chromosome segregation 1-like (S. cerevisiae)	chr2	14674326	14684961	12.98786	12.907679	11.785173	52.333996	46.29108	52.181862	17.383972	18.169943	18.16386	-2.29002304	0	0	-2.68343689	0	0	0.387019122	3.92E-18	2.82E-17
Pfx002094	PTPRG	Carbonic anhydrase XVI b	chr2	14688307	14710933	5.807874	5.473763	5.201339	0.244689	0.190922	0.190857	3.088871	2.92936	3.017134	3.022464749	3.74E-52	1.27E-51	4.006337454	3.77E-116	1.84E-115	-0.989995019	1.11E-39	1.86E-38
Pfx002095	PTPRG	Carbonic anhydrase XVI b	chr2	14722731	14740935	2.444098	4.021533	3.317007	0.364069	0.192267	0.26058	2.597011	2.087179	2.04909	2.210542122	6.98E-07	1.15E-06	2.864769675	1.50E-11	2.88E-11	-0.661223076	0.003072138	0.006643475
Pfx002096	NA	NA	chr2	14944988	14948287	2.195359	0.944556	1.78884	0.259324	0	0.109063	0.957969	0.527749	1.001166	1.72917364	0.079604348	0.096502674	2.833518505	0.000712935	0.001020012	-1.107058215	0.016004774	0.030451896
Pfx002097	FHIT	Fragile histidine triad gene	chr2	14955135	15209564	1.045912	0.832228	0.912013	1.335889	1.217301	0.894012	1.5132	1.384756	1.053723	-0.60274568	0.031445212	0.039600857	-0.982049585	0.000575134	0.000828015	0.373239003	0.120086898	0.185857516
Pfx002098	FAM107A	Family with sequence similarity 107, member A	chr2	15352305	15368653	3.296052	3.469877	3.618821	0.099101	0.064018	0.196771	2.416998	3.2832	3.141137	3.735139039	2.40E-28	6.23E-28	4.08357136	2.33E-39	6.60E-39	-0.354582893	0.004530197	0.009537742
Pfx002099		Coiled-coil domain containing 3b	chr2	15378104	15392695	0.19505	0.111973	0	0	0	0	0.175549	0.244705	0.479759	4.933450128	0.003109802	0.004223286	3.505414414	0.18514399	0.218575795	1.40655178	0.139331744	0.211475963
Pfx002100	CAMK1	Calcium calmodulin-dependent protein kinase	chr2	15406692	15439266	11.320364	10.610292	8.855906	20.380846	17.701887	18.523212	10.189049	9.265875	8.511874	-1.818359132	3.35E-90	1.55E-89	-1.561576204	1.54E-68	5.56E-68	-0.263348978	0.004099567	0.008689964
Pfx002101	NEK4	NIMA (never in mitosis gene a)-related kinase 4	chr2	15442609	15452002	8.091972	7.896525	8.134288	9.53536	10.116958	9.648821	8.103267	8.13677	8.368544	-1.054270099	1.75E-48	5.73E-48	-0.9636131	1.25E-37	3.48E-37	-0.096468174	0.119599267	0.185247755
Pfx002102	GLT8D1	Glycosyltransferase 8 domain containing 1	chr2	15453855	15459502	3.635067	3.671773	3.701672	15.441691	17.526838	16.169222	4.472299	5.058619	5.043277	-2.555639393	1.01E-154	6.74E-154	-2.841927127	3.27E-185	2.23E-184	0.279871537	0.008871919	0.017785526
Pfx002103	GNL3	Guanine nucleotide binding protein-like 3 (nucleolar)	chr2	15459960	15464719	45.726559	48.066315	46.423031	97.130516	91.001312	94.394676	53.374771	56.723976	54.211082	-1.583413094	0	0	-1.692858898	0	0	0.1032163	0.006363846	0.013081806
Pfx002104	PBRM1	Polybromo 1	chr2	15466492	15479479	5.120248	5.373063	5.373587	0.64052	0.742328	0.728698	5.210578	4.923967	5.408357	2.073107167	4.25E-60	1.55E-59	2.221972434	4.97E-71	1.83E-70	-0.154281328	0.020604227	0.038361202
Pfx002105	RPN1	Essential subunit of the N-oligosaccharyl transferase (OST) complex which catalyzes the transfer of a high mannose oligosaccharide from a lipid-linked oligosaccharide donor to an asparagine residue within an Asn-X-Ser Thr consensus motif in nascent polypeptide chains	chr2	15480414	15485553	85.37986	83.437363	74.82679	365.009125	336.830078	353.373688	116.201012	122.747841	118.994957	-2.360981648	0	0	-2.79834338	0	0	0.43095709	6.76E-50	1.50E-48
Pfx002106	GATA2	GATA-binding protein 2a	chr2	15504093	15513648	9.620139	9.782546	8.400357	0.258656	0.232352	0.424263	7.183233	7.340878	6.680121	3.702001091	1.71E-40	5.15E-40	4.208722527	1.59E-58	5.34E-58	-0.514394207	1.35E-07	4.87E-07
Pfx002107	ITIH3	Inter-alpha-trypsin inhibitor heavy chain	chr2	15613669	15620518	0.020654	0.054898	0.038661	0	0	0	0.041949	0.074969	0.04306	4.10750902	0.032696432	0.041100128	3.799536659	0.068161322	0.084477429	0.298537923	0.765997661	0.827368732
Pfx002108	ITIH3	Inter-alpha-trypsin inhibitor heavy chain	chr2	15620982	15628431	0	0	0.042014	0	0	0	0.020732	0.017474	0	2.310756925	0.499466863	0.538524227	2.651084403	0.501021472	0.551228634	-0.332980167	0.881308282	0.914529703
Pfx002109	TMEM110	Transmembrane protein 110	chr2	15630550	15642109	8.163446	8.054932	7.601709	3.173547	2.672794	3.281376	9.763405	9.422107	9.910607	0.863158774	1.30E-06	2.12E-06	0.693602658	0.00011139	0.000166478	0.16352494	0.165238944	0.244987339
Pfx002110	SFMBT1	Scm-like with four mbt domains	chr2	15643442	15667477	15.844742	16.487093	14.926758	6.156765	5.742172	6.289916	21.273392	18.915199	18.963411	0.898856954	6.52E-37	1.88E-36	0.693610967	1.97E-28	4.95E-28	0.198741085	1.35E-05	4.00E-05
Pfx002111	PRKCD	Protein kinase C delta	chr2	15669121	15689980	6.10744	6.058901	5.43763	1.253788	1.487758	1.242773	5.875096	5.517072	5.463906	1.273823554	1.35E-23	3.29E-23	1.454348484	1.13E-32	2.97E-32	-0.187225598	0.007873807	0.015921026
Pfx002112	FGD5	FYVE, RhoGEF and PH	chr2	15691948	15743488	4.411554	5.015612	5.46108	0.22657	0.197218	0.172793	3.15982	2.628974	3.130091	3.08679748	9.62E-50	3.18E-49	3.946872163	9.23E-88	3.81E-87	-0.864987507	5.57E-19	4.19E-18
Pfx002113	C3orf14	Chromosome 3 open reading frame 14	chr2	15759593	15764874	0.807065	1.828534	0.492051	3.522699	2.613122	2.456006	2.025093	2.277111	2.292176	-1.175426858	5.15E-06	8.15E-06	-2.135975339	2.21E-07	3.73E-07	0.948653685	0.005088886	0.01062557
Pfx002114	NA	NA	chr2	15765846	15766265	0.361099	0.961578	0.274114	0.153589	0.27629	0.224181	2.063372	1.57009	1.19007	1.89809273	0.007686317	0.01015327	0.503592193	0.584947597	0.629491102	1.376819684	0.010484081	0.020725276
Pfx002115	FEZF2	FEZ family zinc finger	chr2	15769989	15772667	0.138914	0.03405	0	0.031296	0	0	0.11408	0.03898	0	1.260600695	0.584982658	0.619593631	1.517361538	0.50604742	0.556241961	-0.268036621	0.865233971	0.902820735
Pfx002116	CADPS	Ca2 -dependent activator protein for secretion a	chr2	15782736	15873655	0.084884	0.061908	0.066705	0	0.012016	0.017014	0.15861	0.357567	0.223064	3.706778608	2.56E-05	3.90E-05	2.092583427	0.053653053	0.06697821	1.608651719	0.000393194	0.000976879
Pfx002117		Nicotinamide phosphoribosyltransferase b	chr2	15879153	15894200	31.556562	32.507267	28.687828	3.256746	2.624297	3.136478	21.039553	21.05999	19.866562	1.979148138	1.00E-145	6.38E-145	2.678795259	0	0	-0.706608679	7.09E-88	3.41E-86
Pfx002118	SYNPR	Synaptoporin	chr2	15900021	15924372	1.261385	1.053867	1.376212	1.300639	0.994498	0.977493	3.297715	3.146218	2.581625	0.66432492	0.000673784	0.000956035	-0.500058388	0.033978234	0.04328465	1.160623807	1.81E-13	1.01E-12
Pfx002119	THOC7	THO complex	chr2	15930917	15933723	23.676174	26.443596	21.903095	109.18264	106.964966	111.83709	39.290329	42.514019	39.180241	-2.241358532	0	0	-2.869722083	0	0	0.62200996	2.30E-20	1.85E-19
Pfx002120	ATXN7	SCA7, zinc-binding domain	chr2	15941996	15960804	5.785408	6.277442	5.127763	0.684127	0.53459	0.653628	4.477646	4.041835	4.215411	1.949431726	3.76E-25	9.35E-25	2.49829648	3.82E-47	1.16E-46	-0.556129538	5.41E-09	2.18E-08
Pfx002121	PSMD6	proteasome-mediated ubiquitin-dependent protein catabolic process	chr2	15964474	15967418	74.268906	73.075691	68.750587	128.279083	123.424332	126.757828	95.381989	97.122749	95.413155	-1.196122435	4.61E-278	5.13E-277	-1.491758696	0	0	0.289285158	7.14E-20	5.61E-19
Pfx002122		Solute carrier family 2 (facilitated glucose transporter), member 9-like	chr2	15970371	15977384	0.142314	0.368005	0.295587	0.211349	0.073162	0	0.200681	0.135062	0.158208	-0.020316644	0.985514664	0.987337919	0.742913119	0.47577473	0.525602811	-0.769752952	0.26683925	0.366411412
Pfx002123	PRICKLE2	Prickle-like 2 (Drosophila)	chr2	15987967	16011506	20.540281	20.349394	18.919336	20.21418	20.336304	20.438141	16.816061	17.717802	18.331505	-1.007837342	4.55E-75	1.88E-74	-0.712125223	7.25E-54	2.35E-53	-0.30197782	1.92E-12	9.98E-12
Pfx002124	PRICKLE2	Prickle-like 2 (Drosophila)	chr2	16070065	16080135	0.413508	0.211702	0	19.930588	17.470819	19.008879	0	0.42896	0.339902	-6.799512377	2.95E-48	9.61E-48	-7.012575789	3.00E-47	9.14E-47	0.23637177	0.860849667	0.899501916
Pfx002125	ADAMTS9	ADAM metallopeptidase with thrombospondin type 1 motif, 9	chr2	16083916	16143247	0.656163	0.774294	0.823811	0.231411	0.132205	0.254304	0.532814	0.485995	0.46	0.455516492	0.139301196	0.163943077	1.181661511	4.07E-05	6.20E-05	-0.731319923	3.47E-05	9.82E-05
Pfx002127	magi1	guanylate kinase, WW and PDZ	chr2	16176489	16297208	8.038718	8.396824	7.590146	5.395298	4.946736	4.850303	5.23475	4.832058	5.056612	-0.806974077	9.60E-30	2.54E-29	-0.020984656	0.730569558	0.766104409	-0.79231784	4.67E-51	1.06E-49
Pfx002128	SLC25A26	Solute carrier family 25, member 26	chr2	16307322	16328163	10.989618	11.437651	8.78091	39.766754	38.18095	41.062702	20.151569	18.192057	19.868128	-1.832082777	1.34E-90	6.20E-90	-2.614287968	1.83E-141	1.01E-140	0.775836294	3.83E-12	1.95E-11
Pfx002129	LRIG1	Leucine-rich repeats and immunoglobulin-like domains	chr2	16344376	16379417	6.061421	6.629829	5.815649	0.459186	0.515345	0.465441	7.249286	7.920955	7.365462	3.158645521	9.81E-141	6.06E-140	2.993239986	5.88E-122	2.96E-121	0.158378302	0.005912066	0.01220731
Pfx002130	KBTBD8	Kelch repeat and BTB	chr2	16435218	16441991	5.623905	6.034141	5.312813	3.677703	3.528934	2.993089	6.524381	6.08992	6.131681	0.077369731	0.417940455	0.457268825	0.051492251	0.593051456	0.636100632	0.019079331	0.76288834	0.824747225
Pfx002131		Monocarboxylate transporter 2-like	chr2	16443920	16456384	0	0.034304	0.086964	0.027605	0	0	0.043953	0	0.036449	0.432794695	0.86584866	0.88049653	1.227458178	0.602651799	0.645706724	-0.793251393	0.672459101	0.751632895
Pfx002132	SUCLG2	GTP-specific succinyl-CoA synthetase functions in the citric acid cycle (TCA), coupling the hydrolysis of succinyl-CoA to the synthesis of GTP and thus represents the only step of substrate-level phosphorylation in the TCA. The beta subunit provides nucleotide specificity of the enzyme and binds the substrate succinate, while the binding sites for coenzyme A and phosphate are found in the alpha s…	chr2	16489933	16570007	6.265843	6.245031	5.722569	6.858621	6.470609	6.53228	11.552139	11.231491	10.624863	-0.051639875	0.526739714	0.56503288	-0.807170473	1.94E-20	4.39E-20	0.748990665	3.29E-26	3.43E-25
Pfx002133	FAM19A1	Family with sequence similarity 19 (chemokine (C-C motif)-like), member A1	chr2	16653413	16810570	0.357356	0.526718	0	0	0	0	0.617779	0.292985	0.645076	4.750150859	0.005592548	0.007457994	4.073397746	0.085001664	0.104305171	0.654155012	0.479135393	0.587120968
Pfx002134	FAM19A4	Family with sequence similarity 19 (chemokine (C-C motif)-like), member	chr2	16834372	16855847	0.393873	0.274387	0.221876	1.157363	1.226655	0.873105	0.763359	1.039314	0.80806	-1.116732329	0.000809789	0.001143024	-2.50242554	5.30E-10	9.74E-10	1.378613932	0.00044054	0.001086691
Pfx002135	EOGT	EGF domain-specific O-linked N-acetylglucosamine	chr2	16888830	16902287	0.47985	0.469007	0.466317	0.747715	1.181634	1.072527	0.736072	0.525251	0.613151	-1.484254248	9.41E-10	1.72E-09	-1.769276803	1.70E-13	3.41E-13	0.279061769	0.178462355	0.261186539
Pfx002136	TMF1	TATA element modulatory factor	chr2	16902947	16914717	10.929896	12.15251	10.763608	1.844601	1.930232	1.919048	12.93292	13.459975	13.731786	2.012349107	1.52E-142	9.46E-142	1.885142038	2.81E-113	1.35E-112	0.120608951	0.009568264	0.019056829
Pfx002137	TADA3	Transcriptional adaptor 3 (NGG1 homolog, yeast)-like	chr2	16927860	16939918	16.944958	17.579691	15.768236	18.293053	17.656754	17.570581	17.053391	18.443577	17.679993	-0.810878227	5.17E-89	2.37E-88	-0.773203672	8.68E-105	3.97E-104	-0.044118334	0.198637267	0.285950929
Pfx002138	PFKFB4	6-phosphofructo-2-kinase fructose-2,6-biphosphatase 4	chr2	16942714	16952983	9.591537	10.674332	10.012039	4.459999	4.678767	4.638186	12.660285	12.528284	11.701161	0.616988233	4.35E-16	9.29E-16	0.451461705	6.10E-08	1.05E-07	0.159170627	0.00331088	0.007125761
Pfx002139	MAPKAPK3	Mitogen-activated protein kinase-activated protein kinase 3	chr2	16962608	16979665	16.525206	16.406382	16.431843	0.259586	0.355968	0.469015	10.547021	11.63594	10.761338	4.102919724	4.59E-105	2.35E-104	4.805859392	2.79E-168	1.76E-167	-0.709023094	1.41E-33	1.90E-32
Pfx002140	dnah1	heavy chain 1	chr2	16982503	17012002	0.239302	0.26409	0.17585	0	0.01845	0	0.745417	0.635887	0.620614	5.897885818	6.49E-05	9.73E-05	4.460474231	0.002888087	0.003985152	1.42314761	2.29E-17	1.58E-16
Pfx002141	NTN4	Netrin-4-like	chr2	17022603	17028033	0.280249	0.19209	0.280363	0	0.065824	0.060773	0.566948	0.528997	0.47592	2.685525142	0.000777766	0.001098754	1.732762349	0.071745598	0.088713924	0.950354111	0.029176776	0.052550075
Pfx002142	CHCHD4	Mitochondrial intermembrane space import and assembly protein	chr2	17028688	17030765	9.117566	10.803989	9.491721	41.096607	45.26157	42.064732	14.816459	14.727574	14.867108	-2.333559752	3.08E-171	2.23E-170	-2.807673786	9.34E-192	6.53E-191	0.467562291	2.06E-06	6.67E-06
Pfx002143	LDLRAD2	lipoprotein receptor class A	chr2	17033807	17036518	0.201054	0.575558	0.685519	0.131504	0.053881	0	1.150529	0.880912	1.163915	3.132830257	3.06E-05	4.65E-05	2.177484036	0.025364783	0.032659269	0.95152586	0.019031191	0.035682869
Pfx002144	USP48	Ubiquitin specific peptidase 48	chr2	17038951	17051147	6.689219	6.597139	6.5518	8.117768	7.352348	8.015892	8.031778	8.259407	7.874809	-0.760449396	9.07E-25	2.24E-24	-0.925718765	3.22E-34	8.66E-34	0.159218576	0.014233453	0.027402734
Pfx002145	ZBTB40	Zinc finger and BTB	chr2	17053166	17060115	3.886181	3.970431	3.709331	0.62628	0.426727	0.55402	3.992686	3.213742	3.885136	1.971187125	2.22E-19	5.05E-19	2.147250911	3.24E-27	8.05E-27	-0.182011306	0.1048766	0.164908943
Pfx002146	CYB561D1	Cytochrome b-561 domain containing 1	chr2	17061063	17066666	1.606724	2.46432	2.006542	1.792736	1.96243	1.44589	4.471648	5.187403	5.464873	0.73862852	4.92E-06	7.79E-06	-0.458838737	0.03146961	0.040181804	1.189754001	3.96E-19	3.00E-18
Pfx002147	ATXN7L2	Ataxin 7-like	chr2	17066900	17075258	17.021324	17.075708	16.285519	60.55867	52.855404	58.488228	29.698734	29.320911	30.524193	-1.741232011	1.41E-282	1.59E-281	-2.452396945	0	0	0.705033532	1.36E-59	3.79E-58
Pfx002148	sypl2	Synaptophysin-like	chr2	17077932	17087163	57.960258	58.029255	51.442482	11.774811	11.796946	11.813144	44.642471	45.821949	42.519985	1.10745303	8.70E-111	4.59E-110	1.55753446	1.82E-248	1.59E-247	-0.456775521	4.90E-47	1.01E-45
Pfx002149	PSMA5	Proteasome (prosome, macropain) subunit, alpha type,5	chr2	17088972	17093519	161.116623	158.910278	146.386551	220.664734	215.56897	226.19101	200.966461	203.381317	207.915329	-0.915463279	8.05E-145	5.09E-144	-1.190207242	4.74E-270	4.48E-269	0.268390593	3.82E-21	3.18E-20
Pfx002150	SORT1	Sortilin	chr2	17094290	17112937	5.135942	5.710753	5.222182	6.596378	6.392811	6.352208	7.749325	7.568101	7.860768	-0.539668115	4.16E-16	8.89E-16	-0.949559194	1.83E-38	5.13E-38	0.403514309	4.94E-11	2.33E-10
Pfx002151	nfya	Nuclear transcription factor Y	chr2	17114901	17117753	56.147247	55.096695	50.79253	1.913499	1.996765	1.921586	55.176414	52.927208	49.89801	3.946242261	3.88E-221	3.45E-220	4.101009486	1.34E-259	1.21E-258	-0.16133161	0.000389091	0.000967459
Pfx002153	GPR62	G-protein coupled receptor	chr2	17129750	17131072	0	0	0	0	0.027821	0	0.029547	0	0	-0.593580656	0.856257036	0.871874378	-2.529094935	0.530728535	0.579717647	1.924807153	0.633555619	0.719307942
Pfx002154	RRP9	Ribosomal RNA processing 9, small subunit (SSU) processome component, homolog (yeast)	chr2	17136109	17142157	32.711948	33.182217	34.956146	51.714073	49.296162	50.066261	53.519707	53.317848	50.105209	-0.747011346	9.21E-67	3.56E-66	-1.264218473	5.21E-103	2.36E-102	0.511503998	2.51E-28	2.82E-27
Pfx002155	GRM2	Glutamate receptor, metabotropic 2	chr2	17145633	17162397	0.130711	0.112521	0.120281	0.118701	0.082004	0.034169	0.016938	0	0.082453	-1.996042226	0.071653792	0.087245238	-0.131837912	0.854942187	0.872393217	-1.865574912	0.033616161	0.059715409
Pfx002156	NA	NA	chr2	17177498	17207427	0.110276	0.110711	0.143744	0	0.177167	0	0.263871	0.372456	0.15847	1.41686295	0.293981911	0.329893912	0.45895487	0.771409435	0.798839419	0.949291166	0.25148359	0.349070645
Pfx002157	ITPR1	inositol 1,4,5-trisphosphate-sensitive calcium-release channel activity	chr2	17213833	17235492	0.063906	0.173673	0.239899	0.152087	0.150759	0.114712	0	0.174938	0.089878	-1.395009419	0.163164526	0.190210796	-0.51137126	0.504766687	0.555016777	-0.890839821	0.323443687	0.430526162
Pfx002158	SETMAR	SET domain without mariner transposase fusion	chr2	17247118	17251884	36.369003	34.377537	33.933712	22.868338	20.557957	23.014019	38.470005	36.841488	36.624905	-0.049093398	0.438764632	0.478650317	-0.027386976	0.66981103	0.707825422	-0.027616116	0.540502703	0.641020239
Pfx002159	GPX1	Glutathione peroxidase	chr2	17253871	17255965	2.041498	2.652108	3.262942	0.397859	0.584692	0.351579	0.57522	0.810399	0.86262	-0.058595399	0.888857642	0.899614307	1.880287654	2.25E-08	3.95E-08	-1.942441217	8.97E-16	5.73E-15
Pfx002160	itpr1	Inositol 1,4,5-trisphosphate receptor, type	chr2	17278328	17282912	0.652782	0.685959	0.585258	0.349595	0.143595	0.208162	0.815571	0.667535	0.6851	0.804611019	0.07797999	0.094612926	0.76311002	0.092362773	0.11281812	0.034591788	0.902558308	0.930087325
Pfx002161	itpr1	Inositol 1,4,5-trisphosphate receptor, type	chr2	17284668	17351692	3.423037	3.679543	3.317772	0.573404	0.672376	0.644224	3.286631	3.557443	3.084781	1.587172616	5.00E-33	1.38E-32	1.775133499	2.40E-46	7.24E-46	-0.194846471	0.00672633	0.013767116
Pfx002162	BHLHE40	Basic helix-loop-helix family, member e40	chr2	17355976	17360216	39.251255	38.178062	36.234867	2.873903	3.067456	2.826769	24.321789	26.442932	24.315575	2.293986008	2.61E-170	1.88E-169	3.010981815	0	0	-0.723272002	1.47E-81	6.34E-80
Pfx002163	ARL8B	ADP-ribosylation factor-like	chr2	17364177	17374393	27.662096	28.560238	24.979092	5.114831	4.962341	4.941	23.689291	24.339725	22.857159	1.435960153	9.13E-125	5.20E-124	1.749789958	2.60E-197	1.86E-196	-0.320669429	1.86E-18	1.36E-17
Pfx002165	SEMA3F	sema domain, immunoglobulin domain (Ig), short basic domain, secreted, (semaphorin)	chr2	17446078	17502324	1.812916	2.115395	2.288547	1.088091	0.584098	0.780446	1.213144	1.035049	0.792823	-0.495357816	0.228705244	0.261134589	0.654774887	0.055344326	0.069023082	-1.156332465	1.92E-05	5.60E-05
Pfx002166	NA	NA	chr2	17509520	17517625	4.731212	4.779801	4.293306	0.541076	0.353554	0.708497	2.99166	3.26053	2.296043	1.596569516	1.32E-09	2.40E-09	2.404513352	2.84E-29	7.20E-29	-0.816578042	1.43E-12	7.52E-12
Pfx002167	CAMKV	CaM kinase-like vesicle-associated	chr2	17525327	17534773	0.190867	0.255843	0.044016	0.109394	0	0	0.054062	0.136737	0	-0.050608665	0.980503698	0.982772227	1.404831399	0.353882901	0.401404736	-1.47377032	0.190828878	0.276337386
Pfx002168	MST1R	Macrophage stimulating 1 receptor (c-met-related tyrosine kinase)	chr2	17613080	17632626	0.379588	0.312295	0.195043	0.088522	0.081244	0.095198	0.228676	0.186268	0.225513	0.438724565	0.39026708	0.430119835	0.993240151	0.040352352	0.051035968	-0.562616211	0.106569638	0.167208592
Pfx002169	MON1A	MON1 homolog A	chr2	17636617	17642725	26.552977	27.380178	25.118433	8.071433	8.285188	8.564865	31.684387	30.084249	29.887203	1.075591772	1.79E-81	7.79E-81	0.980583411	1.19E-71	4.39E-71	0.088568249	0.008876304	0.017792676
Pfx002170	TRAIP	TRAF-interacting protein	chr2	17643131	17647581	5.686774	5.624153	4.422387	48.027161	42.663528	46.838856	5.977908	7.492155	7.078977	-3.541997683	0	0	-3.810419081	0	0	0.263146112	0.01714862	0.032440722
Pfx002171	NA	NA	chr2	17649446	17649867	0.458298	0.220591	0.18807	0.40371	0	0.104561	0.142238	0.414401	0.197405	-0.254950565	0.851973012	0.868237067	0.009387145	0.994254404	0.994750742	-0.272586335	0.793611115	0.850071909
Pfx002172		Family with sequence similarity 212, member Aa	chr2	17679242	17683383	21.739922	19.769341	18.325817	0.774573	0.912136	0.991233	19.707502	21.662804	20.125261	3.697149931	6.32E-119	3.50E-118	3.77507008	4.69E-124	2.39E-123	-0.084555328	0.185355964	0.269578266
Pfx002173	GNAI2	Guanine nucleotide binding protein (G protein), alpha inhibiting activity polypeptide	chr2	17687746	17716836	14.825793	15.002399	13.951963	32.415382	29.732113	31.381197	13.51029	12.296346	13.055082	-2.067217477	1.05E-291	1.24E-290	-1.77779358	5.05E-285	5.04E-284	-0.295751987	1.22E-07	4.42E-07
Pfx002174	SLC38A3	Sodium-coupled neutral amino acid transporter 3-like isoform X1	chr2	17717677	17736530	15.632223	16.171497	14.742513	0.214731	0.305482	0.181231	5.821194	5.28935	4.252003	3.625600471	9.53E-77	3.99E-76	5.346367558	0	0	-1.725051322	7.79E-46	1.56E-44
Pfx002175	NA	NA	chr2	17737283	17738586	2.882834	3.196321	2.872917	0	0.122681	0	0.86985	0.914459	0.835029	3.5154698	0.010298064	0.013484848	5.393750026	1.81E-06	2.95E-06	-1.877918121	1.69E-06	5.52E-06
Pfx002176	NA	NA	chr2	17739067	17751600	2.404567	2.611396	2.114673	0	0	0	1.193553	1.087855	0.843864	5.690289127	0.000103565	0.000153443	6.973712648	7.85E-08	1.35E-07	-1.291703889	0.001014326	0.002372685
Pfx002177			chr2	17754963	17789417	0.086803	0.090005	0.061661	0.39071	0.272701	0.299125	0.103625	0	0.089259	-3.061210114	2.88E-07	4.81E-07	-2.637262978	1.04E-10	1.95E-10	-0.428475723	0.549511028	0.649473681
Pfx002178	CACNA2D3	Calcium channel	chr2	17791514	17836081	1.50451	1.71664	1.308888	0.890655	0.694398	1.002012	2.517795	2.604633	2.313412	0.718023168	7.64E-05	0.000114038	0.121434828	0.552105773	0.59808972	0.58857874	2.90E-06	9.24E-06
Pfx002179	CACNA1D	Voltage-sensitive calcium channels (VSCC) mediate the entry of calcium ions into excitable cells and are also involved in a variety of calcium-dependent processes, including muscle contraction, hormone or neurotransmitter release, gene expression, cell motility, cell division and cell death. The isoform alpha-1C gives rise to L-type calcium currents. Long-lasting (L-type) calcium channels belong …	chr2	17844443	17874114	0.654227	0.958551	1.061114	0.07505	0.048165	0.037107	0.737132	0.319369	0.627345	2.50412621	6.11E-06	9.63E-06	3.288603952	3.44E-12	6.69E-12	-0.788155471	0.003034936	0.006569556
Pfx002180	CACNA1D	Voltage-sensitive calcium channels (VSCC) mediate the entry of calcium ions into excitable cells and are also involved in a variety of calcium-dependent processes, including muscle contraction, hormone or neurotransmitter release, gene expression, cell motility, cell division and cell death. The isoform alpha-1C gives rise to L-type calcium currents. Long-lasting (L-type) calcium channels belong …	chr2	17877408	17887265	0.383065	0.427636	0.616879	0.408797	0.717822	0.521828	0.890864	0.736264	0.831786	-0.226738571	0.657421201	0.687045912	-0.884691191	0.120402523	0.145318845	0.653814303	0.159471029	0.237682727
Pfx002181	CACNA1D	Voltage-sensitive calcium channels (VSCC) mediate the entry of calcium ions into excitable cells and are also involved in a variety of calcium-dependent processes, including muscle contraction, hormone or neurotransmitter release, gene expression, cell motility, cell division and cell death. The isoform alpha-1C gives rise to L-type calcium currents. Long-lasting (L-type) calcium channels belong …	chr2	17892363	17892670	0	0	0.259728	0	0	0.143984	0	0.520906	0	0.490357767	0.868453038	0.882177886	0.076000648	0.981018372	0.983024909	0.41600116	0.880644972	0.914171745
Pfx002182	CACNA1D	Voltage-sensitive calcium channels (VSCC) mediate the entry of calcium ions into excitable cells and are also involved in a variety of calcium-dependent processes, including muscle contraction, hormone or neurotransmitter release, gene expression, cell motility, cell division and cell death. The isoform alpha-1C gives rise to L-type calcium currents. Long-lasting (L-type) calcium channels belong …	chr2	17907131	17918814	0.944344	1.321348	0.66503	0	0.081104	0	1.332651	1.8523	0.940759	4.390212301	0.000434245	0.000622678	4.008585659	0.002078546	0.002894367	0.365374536	0.425625534	0.536648337
Pfx002183	BICD2	bicaudal D homolog 2	chr2	17942489	17953721	5.237151	5.383699	5.396876	0.230977	0.164671	0.147063	3.1912	3.170149	2.611497	3.245259171	7.86E-48	2.55E-47	4.201164485	3.02E-106	1.39E-105	-0.962235043	4.56E-31	5.66E-30
Pfx002184	C9orf89	Chromosome 9 open reading frame 89	chr2	17954393	17958077	4.528104	3.66503	2.549284	1.457934	1.246462	1.196806	4.704955	4.935995	4.102751	1.008120704	1.13E-08	1.99E-08	0.763651022	0.000758344	0.001083714	0.236070262	0.101125304	0.159830427
Pfx002185	NINJ1	Ninjurin 1	chr2	17961963	17963250	13.909404	13.782292	16.252756	0.876793	1.08951	0.554249	16.933052	19.01491	15.934157	3.49168543	8.34E-25	2.06E-24	3.376295225	7.24E-22	1.67E-21	0.110719104	0.446232814	0.556646208
Pfx002186	WNK2	Serine threonine-protein kinase	chr2	17970629	18003135	1.665448	1.30825	1.524664	0.088718	0.112237	0.096345	1.299403	1.261999	1.46419	2.938811308	6.36E-32	1.73E-31	3.217713666	2.51E-38	7.02E-38	-0.283419911	0.01647333	0.03126958
Pfx002187	ITIH4	Inter-alpha-trypsin inhibitor heavy chain	chr2	18003879	18012475	0.945886	1.230442	0.922907	0	0.087574	0.25668	0.353982	0.45956	0.445543	0.942190349	0.354378681	0.392664413	2.281761121	0.004694506	0.006387403	-1.349100806	0.003219714	0.006938472
Pfx002188	ITIH4	Inter-alpha-trypsin inhibitor heavy chain	chr2	18013390	18046634	0.082855	0	0.120572	0.035467	0.021913	0.027957	0.064868	0.039844	0.020037	-0.140206829	0.888198974	0.899195601	0.595846426	0.617504716	0.660305039	-0.735333664	0.425677185	0.536648337
Pfx002189	ITIH4	Inter-alpha-trypsin inhibitor heavy chain	chr2	18056627	18061013	0	0	0.102153	0	0	0.042688	0.083904	0.096906	0	1.283680742	0.57487783	0.609606339	0.492996195	0.871953344	0.887738221	0.806317005	0.686437052	0.763758118
Pfx002190	IL17RC	Interleukin 17 receptor C	chr2	18066808	18076609	7.397309	7.57084	6.345296	0.164608	0.514149	0.231883	9.872166	8.350669	8.942896	4.060312539	7.84E-19	1.77E-18	3.825660689	4.24E-17	9.08E-17	0.226676835	0.002179185	0.004840433
Pfx002191	CRELD1	calcium ion binding	chr2	18077630	18082377	1.752365	2.136084	1.462214	1.550916	1.627358	1.335918	1.25389	1.060757	1.161965	-1.175718209	3.73E-07	6.19E-07	-0.444981071	0.041833116	0.05282882	-0.738143308	0.000191694	0.000495965
Pfx002192	ERC2	ELKS RAB6-interacting CAST family member 2	chr2	18085443	18113592	2.833412	3.167831	3.098832	0.665123	0.815838	0.572868	2.527592	2.489219	2.122344	0.991601392	6.80E-07	1.12E-06	1.463284165	3.01E-15	6.24E-15	-0.477881998	1.97E-05	5.72E-05
Pfx002193	BSN	Bassoon presynaptic cytomatrix protein	chr2	18120124	18162023	0.151285	0.217987	0.191046	0.007688	0.010642	0.01251	0.216675	0.204369	0.124556	3.167023145	1.61E-08	2.82E-08	3.325328056	4.44E-10	8.18E-10	-0.166061514	0.504359199	0.60980001
Pfx002194	NA	NA	chr2	18167821	18178037	0.581949	0.476638	0.966926	0	0	0	0	0.583797	0.46382	3.997868158	0.086216124	0.104092719	5.055390357	0.001885764	0.002632237	-1.060390746	0.223738813	0.316310365
Pfx002195	BAP1	BRCA1 associated protein-1 (ubiquitin carboxy-terminal hydrolase)	chr2	18180437	18190081	6.727571	6.245559	5.598053	5.888655	4.988231	5.049234	6.168298	6.879207	6.521607	-0.503429753	5.69E-09	1.01E-08	-0.462064246	9.59E-08	1.64E-07	-0.048032201	0.474043981	0.582160683
Pfx002196	RAD54L2	RAD54-like 2 (S. cerevisiae)	chr2	18195504	18216228	11.372766	12.391737	10.350977	1.231202	1.336353	1.582358	10.532127	9.845234	11.555748	2.139071906	1.26E-73	5.15E-73	2.350131723	7.87E-104	3.57E-103	-0.217684569	0.000259906	0.000660357
Pfx002197	Tusc2	Tumor suppressor candidate	chr2	18217455	18220662	36.125027	36.561123	32.436615	65.159485	67.613113	63.113338	39.28891	41.096809	38.898685	-1.518044476	1.17E-162	8.09E-162	-1.582170325	6.14E-173	3.97E-172	0.057414854	0.246090085	0.342672057
Pfx002198		Hyaluronoglucosaminidase 2	chr2	18228439	18237666	5.732016	4.949481	4.696966	2.306299	1.975352	2.054684	6.105124	5.074262	5.184775	0.566367677	8.16E-07	1.34E-06	0.593720947	7.02E-08	1.21E-07	-0.033661484	0.677543631	0.755703816
Pfx002199	ABHD14A	Abhydrolase domain containing 14A	chr2	18239072	18244452	30.645756	31.782785	26.61834	5.13355	4.495317	6.097945	26.091505	27.901922	24.117811	1.505843533	3.69E-42	1.13E-41	1.812357757	4.35E-65	1.53E-64	-0.313990243	5.60E-09	2.26E-08
Pfx002200	ACY1	Aminoacylase 1	chr2	18245087	18250826	75.874687	75.625107	66.579613	10.118649	10.658875	9.883055	75.372795	78.841415	76.890587	2.111475741	0	0	2.144959286	0	0	-0.040270902	0.205565276	0.294385602
Pfx002201	CACNA2D2	Calcium channel, voltage-dependent, alpha 2 delta subunit 2	chr2	18274665	18294288	0.585538	0.575917	0.663738	0.089945	0.03598	0.015259	0.696574	0.560989	0.790514	3.012390531	5.95E-08	1.02E-07	2.97202068	8.58E-08	1.47E-07	0.037555728	0.874451722	0.909478276
Pfx002202		translation initiation factor activity	chr2	18307753	18318200	0.007433	0	0.040943	0	0	0	0.028246	0.02794	0.017603	3.299987913	0.153153368	0.179205656	2.626741717	0.424323571	0.474469337	0.688368369	0.664267221	0.745271242
Pfx002203	MYH13	translation initiation factor activity	chr2	18321052	18331404	0	0.085691	0	0	0	0	0.026824	0.105846	0	3.775912413	0.125233934	0.148226449	3.130834189	0.376029709	0.423803972	0.633083467	0.823277284	0.873766958
Pfx002204	MYH13	translation initiation factor activity	chr2	18336475	18346180	0	0	0	0	0	0.00907	0.020055	0	0	0.337068298	0.927973728	0.934574992	-1.594056907	0.696052305	0.732431345	1.924807153	0.633555619	0.719307942
Pfx002205	MYH13	translation initiation factor activity	chr2	18351796	18371098	0.014257	0	0.009241	0	0.038693	0.035142	0.136493	0.065834	0.05932	0.828849226	0.473581296	0.513348569	-2.032218797	0.267263265	0.308728631	2.862274718	0.024749151	0.045344964
Pfx002206	MYH13	translation initiation factor activity	chr2	18379610	18389457	0	0.057682	0.036896	0	0.044721	0.039079	0.133283	0.079069	0.074546	0.895813929	0.424715647	0.46411894	-0.651211137	0.691004683	0.728475958	1.535837615	0.130825964	0.200298491
Pfx002207	MYH13	translation initiation factor activity	chr2	18398636	18408442	0	0.063141	0.015352	0	0	0	0.030131	0	0.048237	3.279281981	0.226624305	0.258908707	3.348517113	0.22775805	0.265711698	-0.079542658	0.958484575	0.971816366
Pfx002208	PLXNA2	Plexin A2	chr2	18416448	18449559	1.24192	1.52909	1.150082	0.213424	0.541671	0.278014	1.057778	1.120903	1.052459	0.834913088	0.049480144	0.061192658	1.223620087	0.002838582	0.003918803	-0.397276733	0.078245501	0.127480051
Pfx002209	PLXNA2	Plexin A2	chr2	18450528	18472412	0.783629	0.704723	0.838074	1.38202	1.126194	1.636478	0.79403	0.605442	0.45437	-1.949609598	9.11E-12	1.77E-11	-1.51447088	1.96E-09	3.54E-09	-0.441537534	0.102566042	0.16175162
Pfx002210		Vomeronasal type-1 receptor	chr2	18491751	18492710	0.168998	0.050431	0.255388	0.106249	0.161673	0.186749	0.225181	0.012704	0.019877	-1.476975585	0.189325801	0.218768985	-0.599614927	0.526582647	0.576725384	-0.885040653	0.427854912	0.53878668
Pfx002211	VN1R1	Vomeronasal type-1 receptor	chr2	18498260	18499207	0.208792	0.14382	0.110146	1.597817	2.182859	1.814164	0.232988	0.220307	0.223582	-3.808135212	2.02E-17	4.43E-17	-4.18889938	2.15E-18	4.71E-18	0.377043451	0.634521087	0.72017862
Pfx002212	TMEM43	Transmembrane protein 43	chr2	18503958	18509098	31.205282	28.941111	26.462626	17.816177	17.22756	18.141457	27.615513	27.513573	27.953291	-0.158587451	0.001957123	0.002696085	0.018569383	0.742027509	0.775949563	-0.183594662	9.39E-06	2.83E-05
Pfx002213		Rab GDP-dissociation inhibitor activity	chr2	18509892	18513999	0.453204	0.823975	0.761323	0.795267	0.6071	0.783794	0.742747	0.549682	0.562183	-1.028213902	0.007928272	0.010463947	-0.786526962	0.04818745	0.060435801	-0.247674016	0.49665661	0.602685359
Pfx002214	NDUFAF3	NADH dehydrogenase (ubiquinone) complex I, assembly factor 3	chr2	18514669	18515707	20.985567	22.762348	18.829159	60.393444	61.476864	61.632225	35.876213	42.263824	38.629692	-1.454056395	3.91E-81	1.69E-80	-2.234290168	4.00E-187	2.74E-186	0.773736943	3.93E-22	3.42E-21
Pfx002215	NCKIPSD	protein with SH3 domain	chr2	18515989	18524454	16.66707	15.38863	16.384045	3.647651	3.219901	3.516894	24.606853	25.312927	24.837877	2.045483875	1.53E-218	1.35E-217	1.539561225	1.67E-81	6.64E-81	0.500819194	2.97E-31	3.71E-30
Pfx002216	slc25a20	Solute carrier family 25 (carnitine acylcarnitine translocase), member 20	chr2	18524758	18528701	45.995308	43.956005	43.344906	21.62899	20.929171	21.719099	41.11911	45.547802	41.176941	0.189338961	0.002167253	0.002975903	0.368790233	1.62E-11	3.10E-11	-0.185735101	1.70E-05	4.98E-05
Pfx002217	FBXO42	F-box protein 42	chr2	18529572	18537699	27.415335	27.261665	26.172813	68.257835	61.163853	64.943428	41.592258	44.249298	43.777088	-1.385149624	1.33E-241	1.28E-240	-1.947647125	0	0	0.556246668	2.26E-51	5.16E-50
Pfx002218	NA	NA	chr2	18540640	18547686	2.883384	2.861299	3.111401	2.467415	2.464164	2.618758	3.455385	3.176583	3.228944	-0.418062462	2.42E-06	3.89E-06	-0.451047295	4.18E-06	6.70E-06	0.027617372	0.715107937	0.786774213
Pfx002219	FBLIM1	Filamin binding LIM protein 1	chr2	18548751	18556182	8.510649	7.981964	7.205492	6.562493	6.172472	6.327174	4.911135	5.36904	4.902339	-1.130928532	3.97E-30	1.05E-29	-0.371439078	2.74E-05	4.21E-05	-0.766081343	7.82E-20	6.13E-19
Pfx002220	spen	Spen family transcriptional repressor	chr2	18558849	18574859	3.508701	3.546055	3.4226	0.342557	0.264162	0.294896	3.42252	2.972607	3.290048	2.61995144	8.48E-84	3.74E-83	2.851789247	4.06E-120	2.02E-119	-0.237689467	0.000143809	0.000377915
Pfx002221	spen	Spen family transcriptional repressor	chr2	18575292	18576257	12.547799	14.031403	10.138667	0.925415	1.007128	0.385361	12.097641	13.511994	10.774906	3.083362293	3.32E-16	7.11E-16	3.214414249	7.61E-18	1.65E-17	-0.14036731	0.392124302	0.50245761
Pfx002222	NECAP2	NECAP endocytosis associated 2	chr2	18581007	18587926	56.539757	61.953873	57.948826	28.43284	27.268286	23.473305	57.792099	58.68697	57.417114	0.334340357	1.83E-07	3.07E-07	0.474419384	2.31E-11	4.41E-11	-0.146426068	0.000113076	0.000300894
Pfx002223	NA	NA	chr2	18597558	18598072	3.071557	4.056619	3.267282	0	0.125984	0.461214	2.392843	3.61484	3.471277	3.135703356	1.83E-05	2.82E-05	3.377639668	1.31E-06	2.14E-06	-0.249988431	0.366376686	0.475996556
Pfx002224	ATAD3A	ATPase family, AAA	chr2	18598518	18617458	12.495212	12.836666	12.208913	12.792077	11.553976	13.342572	16.777592	16.426527	16.22949	-0.410436288	9.41E-14	1.91E-13	-0.688250822	9.68E-33	2.56E-32	0.271759897	9.30E-14	5.28E-13
Pfx002225	TMEM240	Transmembrane protein 240	chr2	18624748	18630876	9.860344	12.481139	10.365633	4.490546	4.058157	3.958188	21.895657	26.635624	21.813967	1.682164907	6.18E-22	1.47E-21	0.699880051	0.000501436	0.000723899	0.974750117	1.28E-15	8.12E-15
Pfx002226	SSU72	RNA polymerase II	chr2	18632623	18638139	48.80798	46.582783	41.6362	50.352108	47.496265	49.479523	44.784096	49.150482	48.512089	-0.850144926	1.70E-57	6.04E-57	-0.788889584	5.30E-56	1.74E-55	-0.067736207	0.141031776	0.213728264
Pfx002227	C1orf233	Fibronectin type-III domain-containing transmembrane protein C1orf233 homolog	chr2	18638782	18641743	1.648461	1.235095	1.494776	3.043957	2.96178	2.838751	2.314428	3.158077	2.641885	-0.92604747	3.50E-10	6.48E-10	-1.696009541	5.76E-27	1.42E-26	0.763916312	4.31E-07	1.49E-06
Pfx002228		Olfactory receptor class A related 4	chr2	18644815	18645979	0.427376	0.251774	0.557995	0	0	0	0.417407	0.233138	0.02236	4.697775537	0.012066162	0.015727833	5.6750911	0.000151669	0.000224937	-0.982633978	0.158996183	0.237121176
Pfx002229	VWA1	Von Willebrand factor A	chr2	18646605	18663252	0.380558	0.475129	0.560062	1.155676	1.0128	1.071098	0.781334	0.918423	0.952398	-1.077570058	1.06E-06	1.73E-06	-1.863520441	3.17E-13	6.30E-13	0.780405194	0.001332455	0.003060581
Pfx002230	TMEM88B	Transmembrane protein 88B	chr2	18669353	18674129	0	0	0	0.021697	0.102862	0.02784	0.068382	0.068638	0	-1.152039116	0.390295515	0.430129288	-5.094514333	0.007882952	0.010545362	3.935921593	0.123742758	0.19101296
Pfx002231	NBL1	Neuroblastoma 1, DAN family BMP antagonist	chr2	18676199	18680936	11.494447	9.26971	9.935161	1.171975	0.761676	1.02691	13.690709	12.896125	12.376802	2.900930511	3.65E-54	1.26E-53	2.67571826	4.15E-39	1.17E-38	0.220250067	0.019194104	0.03596663
Pfx002232		Component of the MICOS complex, a large protein complex of the mitochondrial inner membrane that plays crucial roles in the maintenance of crista junctions, inner membrane architecture, and formation of contact sites to the outer membrane	chr2	18684625	18689612	27.471272	28.797291	30.623331	64.198448	66.490204	68.82576	36.603821	41.648205	37.55872	-1.586681957	3.88E-75	1.60E-74	-1.88147309	1.19E-88	4.92E-88	0.28878203	0.001350171	0.003098005
Pfx002233	CAPZB	Capping protein (actin filament) muscle Z-line, beta	chr2	18690233	18697088	189.768509	187.144516	168.149689	86.369339	76.647453	85.81646	212.277618	213.015656	207.557419	0.545211487	1.37E-44	4.30E-44	0.447375875	8.42E-27	2.08E-26	0.091337917	0.000223062	0.000572563
Pfx002234	CELSR2	Cadherin EGF LAG seven-pass G-type receptor 2	chr2	18698759	18739520	0.542644	0.502507	0.564494	0.089896	0.068557	0.063014	0.767797	0.736423	0.688356	2.482313469	1.40E-21	3.30E-21	2.161597755	5.39E-15	1.11E-14	0.31610998	0.021362541	0.039630618
Pfx002235	DSTYK	Dual serine threonine and tyrosine protein	chr2	18750126	18761522	8.582162	8.401074	7.276963	6.349151	5.567149	6.636648	7.590023	8.013013	7.482965	-0.486517761	1.53E-08	2.69E-08	-0.297828895	0.000584699	0.000841402	-0.195613034	0.00169846	0.003834488
Pfx002236	NUAK2	NUAK family, SNF1-like kinase, 2	chr2	18762478	18775166	3.364617	3.978447	2.840887	52.340065	48.613098	52.975788	5.450131	5.385264	5.00928	-4.080557369	0	0	-4.59893631	0	0	0.514179688	1.30E-05	3.85E-05
Pfx002237	BYSL	Bystin-like	chr2	18775800	18778663	60.96225	59.612019	55.834446	54.896141	53.120689	54.818192	61.712772	62.549046	57.497204	-0.643694048	4.13E-39	1.23E-38	-0.568247115	2.65E-37	7.34E-37	-0.081924272	0.036602801	0.064405656
Pfx002238	MED20	Mediator of RNA polymerase II transcription, subunit	chr2	18779832	18780368	52.427505	48.833889	44.33112	57.868633	53.847721	57.603626	50.627544	55.395905	52.247776	-0.899198516	2.94E-30	7.82E-30	-0.902364137	1.94E-30	4.98E-30	-0.003362008	0.962134067	0.974599414
Pfx002239	USP49	Ubiquitin specific peptidase 49	chr2	18782360	18787227	17.723997	16.550089	15.207487	15.142059	14.489993	15.623372	17.981022	17.413309	18.240585	-0.556509738	4.89E-24	1.20E-23	-0.555669679	3.27E-22	7.59E-22	-0.007199049	0.871954729	0.907786506
Pfx002240	TMCC2	Transmembrane and coiled-coil domain family 2	chr2	18787637	18802210	0.501578	0.537775	0.603575	0.926178	1.12272	0.906631	1.253465	0.978472	0.963758	-0.688093129	0.026760602	0.033910226	-1.518110304	7.75E-06	1.23E-05	0.824152391	0.007106802	0.014480641
Pfx002241		Serine arginine-rich splicing factor	chr2	18802901	18807277	146.101288	149.596268	134.268433	34.80014	37.037357	34.102036	165.57933	177.434479	170.359848	1.474007341	1.84E-175	1.36E-174	1.33612886	3.00E-153	1.76E-152	0.131251624	1.39E-05	4.12E-05
Pfx002242	APOBEC2	Apolipoprotein B mRNA editing enzyme, catalytic polypeptide-like 2a	chr2	18810203	18826719	0.355599	0.313022	0.388789	0	0	0	0.150023	0	0	1.883968019	0.637175969	0.667918538	4.691261813	0.005899133	0.007968402	-2.814234083	0.029540535	0.053140865
Pfx002243	ELF3	E74-like factor 3 (ets domain transcription factor, epithelial-specific )	chr2	18826808	18835347	1.881289	1.531671	1.000559	5.151	4.776933	3.910954	2.443986	2.835108	1.99959	-1.727431078	6.26E-26	1.58E-25	-2.335786292	9.84E-32	2.57E-31	0.600795287	0.00132914	0.003053934
Pfx002244	GPR37L1	G protein-coupled receptor 37 like 1a	chr2	18847451	18850234	3.594898	3.959918	3.04487	0.075815	0.068401	0	3.966187	4.949202	3.230805	5.487441678	2.96E-21	6.95E-21	5.413093473	2.15E-21	4.93E-21	0.065663281	0.676621251	0.755005221
Pfx002245	ARL8A	ADP-ribosylation factor-like	chr2	18857086	18860855	12.619925	13.28956	12.009291	6.360974	7.050986	6.01606	12.965896	19.563038	15.40799	0.496314722	0.010136849	0.013280168	0.277164775	0.087343354	0.107030826	0.212461208	0.108924012	0.170558259
Pfx002246	C6orf89	Bombesin receptor-activated protein C6orf89 homolog	chr2	18866424	18874458	13.141947	11.821437	9.266609	8.247984	8.127457	7.955538	9.707595	10.097161	9.946866	-0.514189902	2.42E-05	3.70E-05	-0.19676734	0.151790421	0.181051324	-0.324725667	0.003058352	0.006617608
Pfx002247	BTG2	B-cell translocation gene 2	chr2	18875561	18875812	13.923711	14.912775	11.186082	94.407104	95.322441	104.943352	26.564806	33.103954	28.876738	-2.536524768	9.69E-116	5.28E-115	-3.560990563	9.84E-185	6.68E-184	1.0187821	7.30E-12	3.64E-11
Pfx002248	C6orf89	Bombesin receptor-activated protein C6orf89 homolog	chr2	18893580	18896019	9.512231	11.050274	9.021286	6.661911	5.736867	6.394861	9.806321	10.30299	7.646231	-0.243086669	0.104355085	0.12475498	-0.031443976	0.809389058	0.830561868	-0.218909542	0.052805059	0.089708407
Pfx002249	BTG2	B-cell translocation gene 2	chr2	18902713	18904509	28.243198	28.652878	24.04438	210.03186	195.247772	197.486496	54.231773	53.220413	53.36272	-2.706188069	0	0	-3.578896694	0	0	0.866744403	9.24E-24	8.66E-23
Pfx002250		neuromuscular junction development	chr2	18907384	18925789	0.601553	0.660325	0.843584	1.609421	1.551975	1.623702	1.488824	1.222993	1.212093	-1.083037887	9.12E-08	1.55E-07	-1.854005772	2.66E-15	5.52E-15	0.76554935	0.000605827	0.00146648
Pfx002251	RBBP5	Retinoblastoma binding protein 5	chr2	18927820	18934858	13.637264	14.520472	13.436743	18.06349	16.529102	18.970829	17.851357	17.878063	16.008093	-0.852471582	3.73E-31	1.00E-30	-1.047746128	2.08E-48	6.41E-48	0.188770569	0.001092085	0.002540105
Pfx002252	strip1	Striatin interacting protein 1	chr2	18936631	18949111	21.380821	22.5369	21.202749	6.221787	4.944608	5.582014	18.507767	18.375193	19.255762	0.944696227	5.63E-38	1.65E-37	1.27743241	3.82E-73	1.43E-72	-0.338724356	4.24E-18	3.05E-17
Pfx002253	AMPD2	Belongs to the metallo-dependent hydrolases superfamily. Adenosine and AMP deaminases family	chr2	18955704	18967634	1.766184	1.618442	1.47943	2.890702	2.507056	2.445222	2.794737	2.383973	2.570118	-0.81592228	4.07E-09	7.29E-09	-1.369777561	2.16E-21	4.95E-21	0.547450981	3.05E-05	8.68E-05
Pfx002254	IRF6	Interferon regulatory factor	chr2	18977346	18980134	29.434818	28.535063	26.801043	34.322365	32.510147	34.071369	24.503149	26.162363	24.101639	-1.234789742	2.20E-74	9.01E-74	-0.935063862	1.15E-51	3.66E-51	-0.306171051	3.41E-07	1.19E-06
Pfx002255	WDR77	WD repeat domain 77	chr2	18991838	19001493	7.322739	8.314011	8.05152	195.247894	194.945602	201.003906	11.86629	12.556566	12.310239	-4.808726213	0	0	-5.32253963	0	0	0.506942329	8.82E-08	3.22E-07
Pfx002256	LAMB3	Laminin, beta 3	chr2	19008244	19020242	0.222032	0.128345	0.254666	0.185361	0.131255	0.121664	0.11197	0.091463	0.07377	-1.417891532	0.010716098	0.01401784	-0.22594676	0.649159129	0.690936231	-1.196671016	0.013376336	0.025899243
Pfx002257	ASCL5	Achaete-scute homolog	chr2	19026951	19029770	0.916972	0.827495	0.768832	0.676173	0.481657	0.546966	0.677869	0.814082	1.321592	-0.084170253	0.816536824	0.834489462	-0.13625268	0.658607846	0.698732848	0.046619268	0.862647262	0.900990821
Pfx002258	STK38	serine threonine kinase	chr2	19052010	19070169	10.936955	10.878767	10.551818	3.19241	2.802807	2.836959	10.537678	10.266994	10.122305	1.00645878	1.41E-27	3.62E-27	1.190904773	6.40E-41	1.84E-40	-0.190461942	0.000712835	0.0017084
Pfx002259	CEPT1	diacylglycerol cholinephosphotransferase activity	chr2	19070753	19077165	10.414645	9.963633	9.078687	53.984821	46.46933	50.632469	11.856047	12.99187	12.658829	-2.810290427	0	0	-3.040897889	0	0	0.224270925	0.001946307	0.004351592
Pfx002260	DENND2D	DENN MADD domain containing	chr2	19081665	19088161	14.092224	14.838675	12.849538	11.973757	11.232834	11.465959	18.313847	18.587997	18.206762	-0.132908954	0.024757508	0.031456615	-0.414633498	6.33E-11	1.19E-10	0.274938354	2.79E-08	1.06E-07
Pfx002262	ABCG4	ATP-binding cassette, sub-family G	chr2	19188739	19199071	7.078537	7.623511	6.872539	0.087813	0.058799	0	29.555578	30.248825	29.883659	8.269554451	6.74E-85	3.00E-84	6.333568936	1.95E-46	5.91E-46	1.928557779	1.14E-228	2.50E-226
Pfx002263	NA	NA	chr2	19220444	19223172	0.965367	0.636392	0.535959	0.112018	0.170617	0.155942	2.462748	2.533793	1.83303	3.099862669	4.58E-11	8.72E-11	1.539542368	0.010707018	0.014199165	1.551248294	2.34E-08	8.91E-08
Pfx002264	MCOLN2	Mucolipin 2	chr2	19226313	19236165	1.804635	1.44771	1.565122	0.039422	0.01956	0	1.69233	1.686631	1.497846	5.508528529	2.64E-17	5.78E-17	5.607010224	6.42E-18	1.39E-17	-0.103971047	0.510124008	0.615660842
Pfx002265	LPAR3	Lysophosphatidic acid receptor 3	chr2	19239563	19247247	3.261908	2.486776	3.168926	1.069857	0.810529	0.728015	1.313052	1.661572	1.232139	-0.114944279	0.671099082	0.700124126	1.084647748	3.71E-06	5.96E-06	-1.205154365	3.05E-12	1.57E-11
Pfx002266		Atrial natriuretic peptide receptor	chr2	19254263	19264365	0	0.156592	0.20776	0	0.063158	0.017643	0	0.071932	0	-0.973137164	0.620887398	0.654645732	1.319767433	0.368442084	0.416376573	-2.296859278	0.429603124	0.540487677
Pfx002267	SSX2IP	Synovial sarcoma, X breakpoint 2 interacting protein	chr2	19266572	19273217	1.475318	1.180836	1.017963	0	0.060483	0	1.881075	2.04528	1.488926	5.685436307	5.50E-10	1.01E-09	5.248178586	2.66E-08	4.65E-08	0.427468191	0.066226856	0.109968724
Pfx002268	XXYLT1	Xyloside xylosyltransferase 1	chr2	19275613	19304407	12.270558	12.183828	10.573127	13.872417	14.915977	14.994284	11.849106	12.46317	11.744514	-1.083501054	1.85E-56	6.52E-56	-1.00770809	2.02E-46	6.11E-46	-0.082740059	0.12776373	0.196362111
Pfx002269	FAM43A	Family with sequence similarity 43 member A	chr2	19362241	19364789	4.620211	4.760384	4.665894	16.618454	16.609447	15.906585	7.700438	9.003222	8.069326	-1.789352896	1.22E-122	6.87E-122	-2.488391982	6.21E-240	5.22E-239	0.692554185	3.12E-16	2.04E-15
Pfx002270	LSG1	Large subunit GTPase 1 homolog	chr2	19366599	19373388	34.003273	34.052147	31.259459	32.288315	29.291468	28.8437	48.37254	47.767521	48.325184	-0.124691734	0.003182491	0.004317672	-0.547243801	1.03E-36	2.83E-36	0.416135631	1.34E-40	2.31E-39
Pfx002271	TMEM44	Transmembrane protein 44	chr2	19374726	19383644	0.498435	0.45674	0.34753	27.57719	27.943283	29.010141	0.569486	0.433412	0.434653	-6.633793648	1.02E-276	1.12E-275	-6.667554938	8.48E-286	8.48E-285	0.031035023	0.935717515	0.955746956
Pfx002272	ATP13A3	ATPase type 13A3	chr2	19385891	19421560	17.682577	17.632469	16.14353	1.654239	1.919779	1.567174	11.803023	10.957671	11.633125	1.93757675	1.49E-110	7.85E-110	2.636340901	2.51E-267	2.34E-266	-0.704817908	3.92E-81	1.67E-79
Pfx002273	TDO2	Heme-dependent dioxygenase that catalyzes the oxidative cleavage of the L-tryptophan (L-Trp) pyrrole ring and converts L- tryptophan to N-formyl-L-kynurenine. Catalyzes the oxidative cleavage of the indole moiety	chr2	19424406	19427836	0.289658	0.362287	0.142924	0	0.026223	0.051378	0.16191	0.311114	0.224807	2.145717244	0.036549745	0.045744729	2.406230394	0.015644649	0.02047868	-0.273518615	0.602287849	0.696787606
Pfx002274	COL6A1	Collagen, type VI, alpha 1	chr2	19450208	19476195	24.314106	24.053448	22.76404	0.51248	0.344276	0.625453	13.638585	13.772876	14.309416	4.000878594	5.67E-191	4.49E-190	4.887986825	0	0	-0.893916401	1.04E-113	7.48E-112
Pfx002275	COL6A2	Collagen, type VI, alpha 2	chr2	19494046	19511845	25.154932	27.651182	25.247068	0.651437	0.666129	0.672425	18.136044	16.811182	18.293161	3.932601659	9.47E-277	1.04E-275	4.602731835	0	0	-0.676248665	2.30E-54	5.68E-53
Pfx002276	NA	NA	chr2	19515752	19517266	0	0.14815	0.057562	6.642965	5.929187	6.909122	0.229825	0.064543	0.225093	-5.962343651	4.52E-77	1.89E-76	-7.036369972	1.77E-60	6.04E-60	1.078876185	0.248875307	0.346112604
Pfx002277		Zgc 162816	chr2	19517755	19523543	18.276546	17.825851	17.367054	34.426105	34.818787	33.71624	28.195171	29.863548	27.758009	-1.064696473	1.12E-73	4.57E-73	-1.628122018	3.04E-157	1.82E-156	0.557113014	1.74E-23	1.61E-22
Pfx002278	FAM126B	Family with sequence similarity 126, member B	chr2	19530202	19538338	3.199127	3.414758	3.207525	0.573347	0.341964	0.689774	7.712856	5.835721	6.831758	2.839128739	3.40E-28	8.80E-28	1.906399227	2.58E-11	4.91E-11	0.927626446	2.92E-12	1.50E-11
Pfx002279	NA	NA	chr2	19538413	19539180	4.065353	4.032389	2.468471	0.733213	0.318246	0.710714	8.270716	7.098265	7.994978	2.913583299	8.89E-21	2.07E-20	1.886682935	2.04E-06	3.32E-06	1.018114282	3.15E-09	1.29E-08
Pfx002280	DIAPH3	Diaphanous homolog 3	chr2	19541167	19828472	2.198983	2.0906	2.197242	10.506063	10.203188	9.918641	1.962924	2.110441	2.779622	-2.956631969	4.17E-172	3.03E-171	-2.920798555	0	0	-0.043134567	0.712672184	0.785086779
Pfx002281	NA	NA	chr2	19852858	19854245	0	0.044498	0	0	0.051124	0	0.135823	0	0.048954	0.987491797	0.676635976	0.705356941	-0.749914257	0.825288411	0.845342578	1.708042991	0.486129235	0.59321889
Pfx002282	NA	NA	chr2	19967021	19970234	0	0	0	4.180177	4.459765	4.919245	0	0	0.090681	-7.642088289	1.26E-18	2.83E-18	-10.15432962	2.99E-17	6.44E-17	2.480026716	0.53486787	0.635682944
Pfx002283	PCDH17	Protocadherin 17	chr2	20098130	20114714	1.090974	0.894886	1.025662	0.091597	0.202556	0.079737	1.11241	0.642207	0.645053	1.795564155	0.009742015	0.012785325	2.244887262	0.0002906	0.000424924	-0.453669739	0.207291418	0.296486818
Pfx002285	PCDH17	Protocadherin 17	chr2	20136486	20145368	0.754923	0.185798	0.735332	0.166586	0.134661	0	0.885045	1.192058	0.92513	2.20038975	0.039808264	0.049685209	1.522344052	0.228238633	0.266230101	0.677702156	0.311091275	0.416658566
Pfx002286	PCDH17	Protocadherin 17	chr2	20158624	20161161	0.713935	0.873423	0.790181	0.082727	0.036164	0.127323	0.833721	0.747205	0.828026	2.357428091	9.82E-05	0.000145676	2.442332578	4.18E-05	6.37E-05	-0.090753923	0.756656448	0.819802203
Pfx002292	CNTNAP5	protein-like	chr2	20618529	20699897	0.212119	0.115652	0.246617	0.425757	0.375755	0.349096	0.135648	0.21542	0.159869	-1.960595718	4.57E-09	8.15E-09	-1.676294639	3.12E-06	5.03E-06	-0.289947576	0.449000133	0.559040621
Pfx002293	LIMS1	LIM and senescent cell	chr2	20739016	20749825	27.689617	31.521732	27.592201	28.92449	25.570951	27.337038	25.835926	24.358627	24.929369	-0.924571561	2.21E-43	6.87E-43	-0.597329973	2.99E-17	6.43E-17	-0.333726559	1.13E-08	4.42E-08
Pfx002294	THSD7B	Thrombospondin, type I, domain containing	chr2	20811150	20836036	0.0493	0.032802	0	3.090867	3.27096	3.464322	0.014714	0	0	-9.804095779	1.77E-21	4.17E-21	-7.420139519	8.20E-59	2.76E-58	-2.351442673	0.23379174	0.328346639
Pfx002295	THSD7B	Thrombospondin, type I, domain containing	chr2	20841044	20855381	0	0.038028	0	0.596314	0.198836	0.162477	0.052645	0	0	-4.951135306	0.00015966	0.000234054	-5.047361258	0.000139642	0.000207491	0.150039242	0.970095023	0.979685213
Pfx002296	spopl	Speckle-type POZ protein-like	chr2	20870900	20887034	11.291432	10.857994	9.639429	31.755533	32.494434	32.724751	11.304242	11.167932	11.940989	-2.296014955	0	0	-2.29389767	0	0	-0.008539678	0.892565874	0.923023661
Pfx002297		May be signaling molecules that resemble neuropeptides	chr2	20887666	20896259	4.417026	3.90022	4.071141	4.17661	4.288422	3.422978	6.305642	6.210135	5.837099	-0.174198486	0.22281795	0.255098289	-0.62165319	6.03E-05	9.12E-05	0.441558225	0.000100182	0.000268125
Pfx002298		isoform X1	chr2	20898225	20901686	3.878601	3.751595	4.259817	11.720386	11.876146	12.525769	4.436366	4.722559	3.912042	-2.270727301	1.54E-120	8.58E-120	-2.284507887	1.34E-112	6.41E-112	0.007472499	0.94689563	0.963906527
Pfx002299	SLC4A10	Solute carrier family 4, sodium bicarbonate transporter, member	chr2	20906167	20944022	0.11821	0.116946	0.030523	0.079674	0.076159	0.065605	0.141172	0.1961	0.178696	0.437683217	0.471939508	0.511722565	-0.404814863	0.582222277	0.626864247	0.830147575	0.1297079	0.198838537
Pfx002301	TBR1	T-box, brain	chr2	20951097	20951747	1.03109	0.57526	0.397761	6.939389	6.98523	6.867674	0.684143	0.88149	1.042942	-3.758377178	7.83E-42	2.39E-41	-4.000046054	3.00E-41	8.63E-41	0.236720175	0.621497211	0.713861511
Pfx002302	TBR1	T-box, brain	chr2	20953749	20954381	0.052215	0.216233	0.304538	3.536277	3.94511	4.340254	0	0.012386	0.072933	-7.105511551	7.17E-16	1.52E-15	-4.853157371	5.17E-25	1.25E-24	-2.272059639	0.116162004	0.180579341
Pfx002303	PSMD14	Proteasome (prosome, macropain) 26S subunit, non-ATPase, 14	chr2	20955178	20971137	67.586533	66.408546	61.900898	201.63324	185.43045	194.486984	89.621391	96.797058	88.765427	-1.880941781	0	0	-2.252683111	0	0	0.365292587	1.94E-21	1.64E-20
Pfx002304		Histone H2A-like	chr2	21011796	21012182	0.293308	0.362652	0.181359	10.825099	12.478657	13.864155	0.702098	1.913781	1.128249	-4.070361928	8.66E-39	2.56E-38	-5.894862102	1.76E-40	5.03E-40	1.825670929	0.00737838	0.01498331
Pfx002305		protein heterodimerization activity	chr2	21012721	21016576	1.088957	0.702636	0.965851	15.363193	15.849975	15.994877	2.868217	3.51933	3.997506	-2.976549882	2.40E-78	1.02E-77	-4.754015763	1.19E-111	5.68E-111	1.768042259	4.01E-10	1.76E-09
Pfx002306	TUBA1B	Tubulin is the major constituent of microtubules. It binds two moles of GTP, one at an exchangeable site on the beta chain and one at a non-exchangeable site on the alpha chain	chr2	21046836	21048893	3.21325	2.911313	2.569535	0.10262	0	0.043947	16.190397	16.857985	17.22344	7.335712241	2.16E-49	7.13E-49	4.92433378	1.50E-18	3.30E-18	2.405909314	6.75E-116	4.99E-114
Pfx002307	TUBA1B	Tubulin is the major constituent of microtubules. It binds two moles of GTP, one at an exchangeable site on the beta chain and one at a non-exchangeable site on the alpha chain	chr2	21080603	21098093	4.256776	4.42275	3.650592	0.090752	0	0.096392	23.555279	24.080647	24.618683	7.640837403	1.22E-65	4.68E-65	5.213509378	4.49E-26	1.10E-25	2.420836795	9.64E-176	1.45E-173
Pfx002308	TUBA1B	Tubulin is the major constituent of microtubules. It binds two moles of GTP, one at an exchangeable site on the beta chain and one at a non-exchangeable site on the alpha chain	chr2	21101024	21103299	6.247695	5.895614	4.050651	0.060786	0	0.019217	29.669769	32.543129	29.424849	9.370355553	6.05E-38	1.77E-37	6.986445674	3.97E-20	8.93E-20	2.376643283	4.91E-53	1.17E-51
Pfx002309	HSF5	Heat shock transcription factor family member 5	chr2	21124922	21127323	1.472594	2.405962	2.819566	0	0	0	4.698763	4.280317	5.567337	8.836647732	3.65E-13	7.31E-13	7.847547606	6.16E-10	1.13E-09	0.986994558	9.27E-06	2.80E-05
Pfx002310	NA	NA	chr2	21165859	21166630	1.457617	1.847008	1.392948	0.349709	0.387996	0.455902	1.164064	0.91682	0.958147	0.516804582	0.315789123	0.353230478	1.234675129	0.006344343	0.008550397	-0.725309029	0.024980184	0.045748997
Pfx002311	DENND1B	DENN MADD domain containing 1B	chr2	21166698	21208794	3.18936	3.341506	3.307328	3.990897	3.447339	3.751633	4.219471	4.111075	3.435264	-0.729290273	2.30E-11	4.41E-11	-0.866388025	6.00E-18	1.30E-17	0.130711789	0.156381237	0.23362165
Pfx002312	LHX9	LIM homeobox	chr2	21255814	21275816	3.638078	3.502718	4.130478	0.781789	0.745172	0.693933	3.123798	2.457657	2.406443	1.023440766	0.00028155	0.000407473	1.636919534	8.57E-11	1.61E-10	-0.618323845	0.000223157	0.00057267
Pfx002313	NA	NA	chr2	21300043	21307050	0.221707	0	0.128766	0	0	0	0.076881	0.12541	0.053852	3.472347269	0.118768559	0.141090587	3.960374352	0.103190488	0.125444582	-0.489104536	0.688056955	0.764902227
Pfx002314	NEK7	NIMA (never in mitosis gene a)-related kinase 7	chr2	21312014	21312879	5.847762	5.898878	5.962405	0	0	0	6.13791	5.613576	4.495876	7.228737088	1.82E-08	3.18E-08	7.473650817	3.33E-09	5.98E-09	-0.251074124	0.361209749	0.470266435
Pfx002315	NEK7	NIMA (never in mitosis gene a)-related kinase 7	chr2	21323993	21359565	15.809419	16.505352	15.407924	2.897536	2.33213	2.079618	15.042431	15.710568	14.238441	1.821287436	2.04E-62	7.58E-62	2.025458882	1.10E-82	4.41E-82	-0.21069348	2.81E-05	8.04E-05
Pfx002316	PTPRC	Protein tyrosine phosphatase, receptor type, C	chr2	21412628	21421490	16.722355	17.987547	15.930532	0.479883	0.596211	0.711483	12.985223	12.599635	12.116529	3.582953943	8.06E-163	5.58E-162	4.126735793	3.74E-243	3.20E-242	-0.550683315	4.89E-32	6.27E-31
Pfx002317	NA	NA	chr2	21500585	21501617	0.44045	0.633223	0.737014	0.053373	0.010356	0.002186	1.223967	0.927409	1.518325	4.353697851	6.67E-07	1.10E-06	3.48281842	0.000274436	0.000401847	0.869023139	0.013566486	0.026225406
Pfx002318	NR5A2	Nuclear receptor subfamily 5, group A, member	chr2	21549456	21595433	0.434474	0.525602	0.380053	0.067324	0.082491	0.094969	0.35859	0.362466	0.410108	1.367266183	0.000273725	0.000396441	1.71916815	1.43E-06	2.34E-06	-0.359833022	0.094100492	0.150158198
Pfx002319		G-protein coupled receptor	chr2	21597815	21653670	1.487777	1.294559	1.14331	0.184756	0.224114	0.173774	0.739676	0.487373	0.869555	1.0234508	0.006528539	0.008662461	2.035620945	1.45E-12	2.83E-12	-1.016584709	4.57E-07	1.57E-06
Pfx002320	KIF14	Belongs to the TRAFAC class myosin-kinesin ATPase superfamily. Kinesin family	chr2	21661332	21676324	0.852858	0.75396	0.531038	1.780527	1.652836	1.356925	0.793001	0.797386	0.686365	-1.870482278	1.02E-30	2.72E-30	-1.842825106	1.00E-23	2.38E-23	-0.035130096	0.839533973	0.885564268
Pfx002321	DDX59	DEAD (Asp-Glu-Ala-Asp) box polypeptide 59	chr2	21676879	21683114	9.635096	10.055783	8.196278	38.804062	37.199989	40.977009	13.415797	12.17139	13.456175	-2.384208227	3.10E-298	3.71E-297	-2.751747683	0	0	0.361128349	5.22E-07	1.78E-06
Pfx002322	CAMSAP2	Calmodulin regulated spectrin-associated protein family, member 2	chr2	21685274	21728853	0.70588	0.861555	0.653061	0.185002	0.244576	0.14946	0.36169	0.563197	0.396324	0.367656146	0.30870529	0.345717365	1.221997902	4.66E-05	7.08E-05	-0.862257743	5.39E-05	0.000148853
Pfx002323	WDR47	WD repeat domain	chr2	21732478	21743851	3.23212	2.835	3.516272	19.080744	18.272413	19.004673	6.111505	6.510434	5.392694	-2.448764174	2.60E-254	2.63E-253	-3.237042153	2.16E-286	2.17E-285	0.781769329	2.45E-14	1.45E-13
Pfx002324	CLCC1	Chloride channel CLIC-like	chr2	21753528	21767175	16.316376	16.430359	14.858421	16.816153	18.541195	16.400414	16.027174	16.481569	17.841423	-0.841302874	1.28E-25	3.20E-25	-0.805177236	2.60E-27	6.46E-27	-0.042474136	0.457203053	0.567209147
Pfx002325		transposition, RNA-mediated	chr2	21775165	21783178	0.800196	0.765568	1.45608	0.274617	0.570622	0	1.604777	2.603847	2.527778	2.054887138	0.00704537	0.009329936	1.07823832	0.253926229	0.294603602	0.976236829	0.019487252	0.036440625
Pfx002326	NA	NA	chr2	21790969	21792041	1.061559	0.905768	1.319572	0.483776	0.321113	0.429297	0.448832	0.373149	0.419682	-0.74354193	0.163583132	0.190657747	0.736890795	0.09058389	0.110766678	-1.484849718	8.50E-05	0.000229257
Pfx002327	FTH1	Stores iron in a soluble, non-toxic, readily available form. Important for iron homeostasis. Iron is taken up in the ferrous form and deposited as ferric hydroxides after oxidation	chr2	21827426	21831555	2622.752686	2558.30249	2447.141113	488.892853	492.626465	483.482544	2002.824097	2101.655762	2038.656372	1.265902102	0	0	1.696899257	0	0	-0.437307608	2.82E-91	1.40E-89
Pfx002328	RPLP2	Belongs to the eukaryotic ribosomal protein P1 P2 family	chr2	21843136	21862957	1507.514404	1448.196777	1504.623901	337.07428	325.925537	344.870453	1541.390625	1590.091309	1550.174927	1.413563596	0	0	1.464074457	5.44E-257	4.88E-256	-0.056520126	0.057694212	0.097164733
Pfx002329	SYT7	Protein kinase C conserved region 2 (CalB)	chr2	21898682	21944168	0.635234	0.933821	0.804756	0	0	0	0.887536	0.770323	1.045396	7.188205372	2.37E-08	4.12E-08	7.115597212	3.97E-08	6.90E-08	0.066601442	0.8258222	0.875851922
Pfx002330	SDHAF2	Plays an essential role in the assembly of succinate dehydrogenase (SDH), an enzyme complex (also referred to as respiratory complex II) that is a component of both the tricarboxylic acid (TCA) cycle and the mitochondrial electron transport chain, and which couples the oxidation of succinate to fumarate with the reduction of ubiquinone (coenzyme Q) to ubiquinol. Required for flavinylation (covale…	chr2	21956318	21958163	64.601387	64.886185	60.485973	61.651283	63.895264	61.71722	71.188103	72.464256	72.261932	-0.596893884	2.82E-25	7.03E-25	-0.663223809	1.92E-31	5.00E-31	0.059970148	0.179979278	0.263045106
Pfx002331	CPSF7	Cleavage and polyadenylation	chr2	21958409	21966428	43.698021	42.609173	37.75518	13.225618	12.695026	14.160071	36.3666	40.054054	37.826469	0.708274097	1.29E-25	3.23E-25	0.944597178	1.79E-49	5.56E-49	-0.243078139	7.70E-09	3.06E-08
Pfx002332	POLR2L	DNA-directed RNA polymerases I, II, and III subunit	chr2	21967096	21967967	57.562546	55.13607	53.833843	54.256805	52.37138	54.158478	54.063999	55.493977	58.968327	-0.732908546	1.97E-22	4.71E-22	-0.632632971	5.46E-20	1.23E-19	-0.106376953	0.089991823	0.144213586
Pfx002333	NA	NA	chr2	21969941	21972728	0.920473	1.874215	1.974046	3.837468	2.366163	3.815565	7.462409	7.777768	9.565299	0.492775633	0.096024187	0.115208649	-1.735701413	6.14E-05	9.28E-05	2.225281699	1.91E-14	1.14E-13
Pfx002334	DAGLA	diacylglycerol lipase alpha	chr2	21990124	22014105	0.92121	0.801342	0.878538	0.955759	0.546238	0.8203	0.847606	0.513959	0.980721	-0.780670729	0.010929673	0.014290315	-0.513386113	0.044548296	0.056111051	-0.272007868	0.217437596	0.309149546
Pfx002335	ARIH1	Ariadne ubiquitin-conjugating enzyme E2 binding protein homolog 1 (Drosophila)	chr2	22018813	22033163	15.018858	15.155384	13.508749	11.508356	10.830861	10.633713	13.566216	13.976368	12.975095	-0.504453202	4.34E-22	1.03E-21	-0.277651445	1.56E-08	2.75E-08	-0.233473836	1.10E-08	4.32E-08
Pfx002336	PTPLAD1	Catalyzes the third of the four reactions of the long- chain fatty acids elongation cycle. This endoplasmic reticulum- bound enzymatic process, allows the addition of two carbons to the chain of long- and very long-chain fatty acids VLCFAs per cycle. This enzyme catalyzes the dehydration of the 3-hydroxyacyl-CoA intermediate into trans-2,3-enoyl-CoA, within each cycle of fatty acid elongation. Th…	chr2	22035292	22040101	3.107375	2.995232	3.530307	9.199347	9.069825	8.998384	4.608766	4.387164	4.642966	-1.800165758	6.37E-70	2.53E-69	-2.179227833	6.97E-76	2.65E-75	0.3728665	0.002549491	0.005596123
Pfx002337	HELZ2	Helicase with zinc finger	chr2	22040380	22050974	0.11	0.166195	0.217089	0	0.011781	0	0.143933	0.17021	0.189186	4.659670796	0.000105886	0.000156806	4.728689893	0.000102413	0.00015332	-0.071742873	0.852077896	0.893812995
Pfx002338	CMTR2	Cap methyltransferase 2	chr2	22056590	22060808	4.81956	4.850819	4.504392	9.710142	9.368699	9.947797	6.213431	5.757197	5.673217	-1.519536628	1.91E-101	9.55E-101	-1.718014161	3.25E-138	1.77E-137	0.19208935	0.006533654	0.013404278
Pfx002339	CALB2	Calbindin 2a	chr2	22065775	22080448	0.600893	0.286286	0.258426	0	0	0.067163	0.232006	0.29739	0.215355	2.19491795	0.131427062	0.15509052	2.922994701	0.026044931	0.03349003	-0.738145483	0.2749384	0.375872371
Pfx002340	SLC38A7	Solute carrier family 38 member 7	chr2	22084040	22093546	4.412025	4.884946	3.985522	15.297031	14.951766	15.379821	3.799781	3.453509	4.351901	-2.774541211	2.16E-202	1.79E-201	-2.46281832	9.50E-216	7.30E-215	-0.317635549	0.00311301	0.006725844
Pfx002341	MRPL21	ribosomal protein L21	chr2	22094815	22106249	37.013149	31.157787	33.660496	213.596344	208.138687	213.805237	57.622177	58.080933	60.137775	-2.654344003	0	0	-3.324464112	0	0	0.663630816	9.51E-23	8.49E-22
Pfx002342	AP2A2	Component of the adaptor protein complex 2 (AP-2). Adaptor protein complexes function in protein transport via transport vesicles in different membrane traffic pathways. Adaptor protein complexes are vesicle coat components and appear to be involved in cargo selection and vesicle formation. AP-2 is involved in clathrin-dependent endocytosis in which cargo proteins are incorporated into vesicles s…	chr2	22122141	22147483	11.311165	11.396842	10.016855	20.990883	18.799879	19.718599	12.546234	12.183216	13.177767	-1.45044928	3.04E-148	1.96E-147	-1.545400775	8.10E-191	5.65E-190	0.088569283	0.087775101	0.141045597
Pfx002343	MUC5B	von Willebrand factor (vWF) type D domain	chr2	22163531	22182807	0	0.006807	0	0	0	0	0.00841	0.017057	0.01303	3.617972901	0.093052551	0.111847869	1.139554307	0.778202346	0.801319427	2.434945468	0.188939396	0.274057217
Pfx002344	MUC5AC	Mucin-2 protein WxxW repeating region	chr2	22183279	22197676	0.032203	0.017943	0.013773	0.025135	0.012491	0.012581	0.040154	0.01861	0.033368	0.021561114	0.977976439	0.980511347	-0.375082142	0.6478902	0.689718835	0.389859549	0.565644332	0.663603549
Pfx002345	MUC5B	von Willebrand factor (vWF) type D domain	chr2	22231348	22261101	0.017519	0.01514	0.020511	0	0	0	0.03542	0.024872	0.032923	6.126754809	1.15E-05	1.80E-05	5.444473532	0.000321536	0.000468697	0.681279422	0.161770805	0.240714693
Pfx002346	TOLLIP	Toll interacting protein	chr2	22261956	22276058	11.41076	11.554555	11.5566	13.5551	13.786355	13.946334	8.027843	8.897799	8.641512	-1.492980665	1.92E-94	9.10E-94	-0.941373012	2.88E-45	8.62E-45	-0.557747573	1.44E-18	1.06E-17
Pfx002347	SLC35C1	Solute carrier family 35 member C1	chr2	22279207	22282586	32.84409	34.163654	30.416199	16.867865	17.160528	16.859997	29.022251	27.384251	26.482965	-0.09843863	0.108791129	0.129800311	0.25276191	5.25E-06	8.38E-06	-0.357820875	8.45E-17	5.69E-16
Pfx002348	MAPK8IP1	Mitogen-activated protein kinase 8 interacting protein 1	chr2	22284815	22307674	1.766655	1.947108	1.938699	0.262137	0.220095	0.209645	1.237739	0.958108	1.127061	1.405483801	7.71E-05	0.000115057	2.289859862	2.93E-14	5.96E-14	-0.889610883	1.36E-06	4.46E-06
Pfx002349	NA	NA	chr2	22308680	22309757	6.34778	5.312833	4.762432	0.386999	0.541255	0.329875	2.732941	3.078414	2.624381	1.896077895	5.41E-08	9.29E-08	2.973842307	2.35E-23	5.54E-23	-1.084372386	1.33E-11	6.51E-11
Pfx002350	LRP4	lipoprotein receptor-related protein	chr2	22384695	22465666	3.516272	3.991243	3.531644	1.65662	1.591086	1.449684	4.221965	3.714403	3.636018	0.49866479	1.07E-07	1.82E-07	0.549604808	1.10E-09	2.00E-09	-0.057536527	0.37273112	0.482471028
Pfx002351	CKAP5	HEAT repeat associated with sister chromatid cohesion	chr2	22471304	22490603	2.224941	2.129965	2.259499	27.507925	26.86084	25.230053	2.577048	2.367752	2.5711	-4.204243239	0	0	-4.27124684	0	0	0.059506967	0.501217879	0.60690038
Pfx002352	NELL1	NEL-like 1 (chicken)	chr2	22524532	22704883	0.658661	0.579992	0.503527	0.766374	0.842747	0.774183	1.149413	1.525876	0.686534	-0.320761873	0.299255856	0.335655608	-1.133021375	2.40E-05	3.70E-05	0.804923919	0.002218899	0.004922104
Pfx002353	NA	NA	chr2	22705466	22707589	0	0	0	3.50795	3.746327	3.671347	0.054408	0	0.024247	-7.731943665	1.12E-36	3.22E-36	-11.24510529	3.19E-21	7.29E-21	3.499957014	0.245668897	0.342139635
Pfx002355	PRMT3	Belongs to the class I-like SAM-binding methyltransferase superfamily. Protein arginine N- methyltransferase family	chr2	22788931	22838935	4.532852	5.125694	4.296274	35.410107	33.736694	33.112938	8.373183	7.998098	8.374186	-2.846811397	0	0	-3.553552945	0	0	0.700717031	4.02E-14	2.33E-13
Pfx002356	HTATIP2	HIV-1 Tat interactive protein 2	chr2	22839172	22848809	3.335544	2.827251	2.897599	5.500205	6.088395	6.478999	6.012958	5.564786	5.337194	-0.899525879	1.03E-12	2.04E-12	-1.67959896	1.12E-32	2.96E-32	0.774039183	9.52E-11	4.40E-10
Pfx002357	dbx1	Developing brain homeobox	chr2	22878462	22881960	0.147102	0.378832	0.318118	0	0	0	0.730468	0.571819	0.460835	6.026260826	2.08E-05	3.19E-05	5.127705104	0.001599152	0.002241681	0.891201822	0.101988299	0.160983925
Pfx002358	NAV2	Neuron navigator	chr2	22887955	22966679	0.426001	0.506679	0.759408	0.126704	0.185603	0.132635	0.563971	0.499698	0.480381	0.981727936	0.000609614	0.000866859	1.244160734	0.000211889	0.000311941	-0.2659658	0.194787393	0.281134179
Pfx002359	E2F8	Transcription factor	chr2	22970696	22978621	2.822693	2.765996	2.587555	12.970814	11.461718	12.89207	3.953268	3.639679	3.600955	-2.536806384	1.91E-250	1.91E-249	-2.872179653	0	0	0.329015326	0.000187593	0.000486048
Pfx002360	IMMP1L	IMP1 inner mitochondrial membrane peptidase-like (S. cerevisiae)	chr2	22984853	22988283	11.344603	10.255058	9.952882	77.686684	84.678627	81.889023	14.736488	14.746191	16.119387	-3.222535815	0	0	-3.636425784	0	0	0.407290975	2.92E-05	8.34E-05
Pfx002361	ELP4	Elongation protein 4 homolog (S. cerevisiae)	chr2	22988319	22996861	13.395685	14.225157	10.935115	51.12973	47.374302	50.105968	20.866539	20.571167	18.422499	-2.113747796	2.17E-248	2.16E-247	-2.629513795	8.25E-283	8.16E-282	0.509452215	1.34E-10	6.12E-10
Pfx002362	ANXA2	Annexin A2a	chr2	23001277	23004756	1.094823	0.69348	1.434507	0	0	0	0.089797	0.137434	0.086458	3.760569834	0.070543755	0.085966148	7.129169951	6.00E-08	1.04E-07	-3.374741528	5.96E-09	2.39E-08
Pfx002363	ZDHHC13	Zinc finger, DHHC-type containing 13	chr2	23008190	23025197	18.172138	18.352924	16.216301	34.638371	32.143414	34.36713	19.899273	22.118057	21.339426	-1.476054706	8.88E-178	6.62E-177	-1.623097441	2.88E-269	2.71E-268	0.140573958	0.002778302	0.006059243
Pfx002364	RCN1	Reticulocalbin 1, EF-hand calcium binding domain	chr2	23027960	23034622	8.663777	8.442607	8.681201	24.301872	25.928698	24.1991	8.200163	8.799574	7.871251	-2.384589942	1.41E-248	1.41E-247	-2.212011966	2.50E-214	1.91E-213	-0.178866543	0.01398893	0.026965372
Pfx002365	VPS13C	Vacuolar protein sorting 13 homolog C (S. cerevisiae)	chr2	23038924	23112348	6.883681	7.167903	7.109234	0.394012	0.379727	0.487141	5.601727	5.416216	5.286849	2.884562975	2.52E-142	1.57E-141	3.380415637	3.06E-206	2.26E-205	-0.501627768	2.80E-25	2.81E-24
Pfx002366	TMEM208	Transmembrane protein 208	chr2	23114258	23120325	33.939182	35.036545	33.774197	113.361549	118.554245	112.279518	47.131706	46.578545	47.431236	-2.087844214	0	0	-2.427129256	0	0	0.332982808	5.68E-09	2.28E-08
Pfx002367	KATNB1	Participates in a complex which severs microtubules in an ATP-dependent manner. May act to target the enzymatic subunit of this complex to sites of action such as the centrosome. Microtubule severing may promote rapid reorganization of cellular microtubule arrays and the release of microtubules from the centrosome following nucleation	chr2	23123988	23131431	12.190925	12.355201	10.973348	9.00841	8.187544	8.26964	19.169325	18.680584	16.844948	0.301325354	5.45E-05	8.19E-05	-0.203114303	0.004930196	0.006698164	0.497654272	7.11E-19	5.32E-18
Pfx002368	EGLN1	Egl-9 family hypoxia-inducible factor	chr2	23132001	23142371	5.611537	5.440247	5.158545	1.784284	2.083224	1.699478	4.775852	4.433677	4.511169	0.496251494	0.000123897	0.000182753	0.854542381	1.52E-12	2.98E-12	-0.364442098	2.29E-06	7.38E-06
Pfx002369	C19orf60	Chromosome 19 open reading frame 60	chr2	23145481	23150237	10.01937	9.232142	8.85649	14.946397	14.73836	14.018652	13.664962	12.646643	12.524499	-0.971714549	4.85E-32	1.32E-31	-1.319266372	1.21E-54	3.95E-54	0.341200409	1.51E-05	4.45E-05
Pfx002370	SHC2	SHC (Src homology 2 domain containing) transforming protein 2	chr2	23151357	23167742	0.026761	0	0	0.075592	0.148971	0.1136	0	0.024531	0.027295	-3.266093509	0.003717017	0.005018657	-4.340408143	0.001617372	0.002266357	1.070026813	0.705246186	0.778782093
Pfx002371	TMEM59L	Transmembrane protein 59-like	chr2	23170782	23201287	0.567639	0.625477	0.424007	6.142044	6.305798	5.899162	0.819335	0.884042	0.564552	-3.815111802	2.96E-166	2.08E-165	-4.172861659	1.38E-199	9.96E-199	0.355305416	0.111589615	0.174230656
Pfx002372	RRP36	Ribosomal RNA processing 36 homolog (S. cerevisiae)	chr2	23204938	23208511	9.126021	9.328391	10.296646	36.394588	29.53791	32.647469	12.734956	11.853792	14.353592	-2.136643468	9.63E-102	4.82E-101	-2.455711281	6.32E-127	3.26E-126	0.313043593	0.003574433	0.007650608
Pfx002373	FKBP8	FK506 binding protein 8	chr2	23210199	23226216	82.168182	79.946198	75.017525	76.936211	75.640251	78.22596	90.184731	88.328979	86.397728	-0.6034176	7.06E-74	2.89E-73	-0.644888293	9.55E-85	3.86E-84	0.035122009	0.178079319	0.260720489
Pfx002374	ELL	RNA polymerase II	chr2	23228837	23264079	8.939668	9.442733	9.233001	11.787274	11.319901	11.082215	10.959656	11.169658	11.66138	-0.817695897	3.38E-45	1.07E-44	-0.99007551	3.54E-60	1.20E-59	0.16630074	0.001620444	0.003669397
Pfx002375		Oogenesis-related gene	chr2	23274494	23276259	7.329887	7.387989	8.417768	1546.951294	1462.453735	1528.60376	20.301624	21.708344	22.20022	-6.942987345	0	0	-8.297766756	0	0	1.345092744	6.99E-40	1.18E-38
amh	AMH	Anti-mullerian hormone	chr2	23288908	23291387	30.114126	32.325081	28.651827	1.691505	1.308804	1.037275	9.233371	9.567297	8.066491	1.931989224	9.16E-27	2.33E-26	3.811289641	1.29E-191	8.99E-191	-1.886180326	3.89E-186	6.45E-184
Pfx002376	NA	NA	chr2	23297474	23322332	2.617716	3.362969	2.641491	0.751251	0.808993	0.637456	2.102878	1.781813	1.941867	0.603630917	0.000611018	0.000868741	1.286076253	3.79E-14	7.69E-14	-0.689557406	1.09E-09	4.63E-09
Pfx002377	LINGO3	Leucine rich repeat and Ig domain containing 3a	chr2	23354239	23355693	0.029336	0.054927	0.02195	0	0.028662	0	0.072818	0	0.051613	1.207757902	0.597087894	0.631519574	1.139579785	0.57126384	0.616873168	0.065369622	0.965664923	0.976841033
Pfx002378		nuclear factor	chr2	23367215	23368000	0.365963	0.284198	0.159369	0.001169	0.028143	0.033153	0.413904	0.185362	0.217976	1.901558886	0.116674488	0.138762756	2.001642284	0.087523756	0.107232895	-0.108980105	0.880999963	0.91435894
Pfx002379		Belongs to the cation transport ATPase (P-type) (TC 3.A.3) family. Type IV subfamily	chr2	23389562	23408383	0	0.035677	0.053834	0.07737	0.088407	0.037822	0.057782	0	0.039129	-1.761821405	0.083427018	0.100905279	-1.813432696	0.080132774	0.098627017	0.042833734	0.973990069	0.982342168
Pfx002381	NA	NA	chr2	23447564	23452814	0.372664	0.106708	0	0	0	0	0.107979	0	0.357256	3.974868091	0.094461519	0.113440759	4.100967249	0.085470919	0.104834309	-0.133879674	0.914132423	0.938590383
Pfx002382	LEPREL1	Prolyl 3-hydroxylase 2	chr2	23460930	23486557	23.288961	25.299576	24.483421	1.1156	1.311286	1.202643	18.81411	21.586706	21.815924	3.291113259	2.53E-172	1.85E-171	3.642741658	2.08E-250	1.82E-249	-0.35750885	7.38E-11	3.44E-10
Pfx002383	CCDC50	Coiled-coil domain containing 50	chr2	23497270	23516150	8.438006	8.43075	8.546133	1.617069	1.584865	1.721814	7.600849	7.81588	8.011762	1.444026572	6.80E-40	2.04E-39	1.680800277	2.13E-56	7.04E-56	-0.242306795	0.000125597	0.000332061
Pfx002384	GP5	Glycoprotein V (platelet)	chr2	23521356	23523673	0.304078	0.367539	0.12282	0.050559	0	0	0.380428	0.34798	0.287507	3.551464718	0.00047642	0.000681801	3.319720748	0.003037881	0.004186082	0.217133506	0.612744482	0.705919796
Pfx002385	NA	NA	chr2	23524523	23525283	0.068003	0.147118	0.307847	0	0	0	0.063718	0	0.028311	1.873604802	0.626939436	0.659998791	4.254207595	0.028560463	0.036611465	-2.378918499	0.094550149	0.150796503
Pfx002386	UCHL5	ubiquitin carboxyl-terminal hydrolase	chr2	23526541	23541386	19.498304	18.165663	17.147614	84.301872	84.315712	81.869705	17.826038	18.814083	17.648241	-3.007111233	0	0	-2.875552276	0	0	-0.137974338	0.036612397	0.064417332
Pfx002387	GLRX2	Glutaredoxin 2	chr2	23542900	23546775	2.912176	3.323129	2.064577	57.917061	58.40612	58.644836	5.617593	5.945874	4.176954	-4.277874314	0	0	-5.069329607	0	0	0.790562896	1.65E-06	5.40E-06
Pfx002388	B3GALT2	UDP-Gal betaGlcNAc beta 1,3-galactosyltransferase, polypeptide 2	chr2	23551404	23567525	0.822068	0.87302	0.9337	0	0.106316	0.060678	1.137844	0.79649	1.000076	3.140303984	4.98E-07	8.22E-07	3.09874215	8.42E-07	1.39E-06	0.037256523	0.881326041	0.914529703
Pfx002389	ASPM	Asp (abnormal spindle)-like, microcephaly associated (Drosophila)	chr2	23573423	23597999	1.106008	1.122088	0.998471	1.673923	1.567855	1.47374	1.238772	1.237344	1.169103	-1.172063479	1.46E-34	4.10E-34	-1.228492237	1.99E-38	5.57E-38	0.049849791	0.578415415	0.67463691
Pfx002392	NA	NA	chr2	23653867	23656742	0.175676	0.097721	0.171556	0	0.048662	0	0.360729	0.020017	0.131258	2.320406537	0.19490631	0.224890299	2.167680915	0.205048226	0.240720655	0.150989918	0.880440896	0.914134345
Pfx002393	NA	NA	chr2	23656905	23658711	0.075255	0.063927	0.037995	0	0	0	0.11443	0.010003	0.033384	3.617107284	0.109008591	0.130016799	3.912680508	0.0503696	0.063061401	-0.303845096	0.786956375	0.844348312
Pfx002394	NA	NA	chr2	23703992	23705682	5.919827	6.40159	6.555961	0.142265	0	0.029587	3.293208	3.195737	2.802023	4.930905437	2.14E-21	5.05E-21	6.081732248	4.77E-12	9.24E-12	-1.150312861	2.23E-21	1.88E-20
Pfx002395	RAB3A	RAB3A, member RAS oncogene family	chr2	23729734	23738236	3.782208	3.762451	3.587351	0.547499	0.318145	0.199172	5.165887	3.487011	5.047537	2.8075326	1.23E-12	2.43E-12	2.62562248	5.53E-12	1.07E-11	0.17680249	0.331383511	0.438519358
Pfx002396	DDX49	Belongs to the DEAD box helicase family	chr2	23741813	23751468	18.030066	18.649887	17.768219	28.683189	27.971106	28.052567	26.491755	26.6674	26.468855	-0.890547975	3.33E-54	1.15E-53	-1.32046107	6.03E-104	2.74E-103	0.423636237	1.49E-14	8.90E-14
Pfx002397	KLHL26	Kelch-like 26 (Drosophila)	chr2	23752243	23760204	1.419681	1.498353	1.555714	1.460906	1.261793	1.186473	1.167654	1.163288	0.924574	-1.063610601	1.14E-09	2.08E-09	-0.483729672	0.001948742	0.002717908	-0.586126215	4.32E-05	0.000120803
Pfx002398	CRTC1	CREB regulated transcription coactivator	chr2	23763516	23776461	0.612093	0.454164	0.263511	1.126014	1.338746	1.078377	0.283488	0.234485	0.209004	-3.047769701	1.50E-17	3.29E-17	-2.079534344	8.98E-10	1.64E-09	-0.974108096	0.026258629	0.04787277
Pfx002399	COMP	Cartilage oligomeric matrix protein	chr2	23783100	23789024	0.190495	0.090826	0.042071	0.021094	0	0	0.439479	0.606159	0.36052	4.983275584	2.37E-05	3.63E-05	3.110613785	0.040897277	0.051695509	1.860666123	0.00013084	0.000345505
Pfx002400	TMEM38A	Transmembrane protein 38A	chr2	23794589	23800004	1.095567	0.841852	0.682486	0.282296	0.092495	0	0.427461	0.667564	0.183695	0.845598331	0.406218181	0.446427804	1.975861743	0.014469604	0.01898678	-1.140985286	0.013941201	0.026880514
Pfx002401	SMIM7	Small integral membrane protein	chr2	23801048	23805416	34.679466	30.103958	35.108299	40.615089	43.642338	44.388332	37.274826	36.657524	35.385498	-1.038028371	2.06E-42	6.31E-42	-1.047480166	1.48E-27	3.68E-27	0.004236617	0.953194762	0.968312106
Pfx002402	MED26	Mediator of RNA polymerase II transcription, subunit	chr2	23806867	23816388	1.496944	1.547316	1.227854	20.837494	20.002813	19.642199	1.41101	1.367157	1.404923	-4.647926078	0	0	-4.499466655	0	0	-0.153191098	0.334793438	0.442010219
Pfx002403	SLC35E1	Solute carrier family 35 member E1	chr2	23817096	23823832	15.458412	17.036209	14.796346	12.065769	11.522531	10.652632	20.552622	22.332941	19.844364	0.071419025	0.288953993	0.324503963	-0.217605141	0.001513919	0.002124769	0.282099666	1.85E-08	7.11E-08
Pfx002404	PRAM1	FYN-binding protein-like	chr2	23831785	23843973	4.402044	4.926522	4.112267	0.108201	0.241698	0.161005	3.766857	4.228726	4.365284	3.742828694	1.19E-36	3.42E-36	3.981260529	2.23E-44	6.62E-44	-0.245334174	0.024451888	0.044857202
Pfx002405	PEX11G	Peroxisomal biogenesis factor 11 gamma	chr2	23845824	23851291	2.551056	1.777915	1.880058	24.179041	24.80171	23.659029	2.411764	2.916018	3.350097	-3.855305258	2.70E-254	2.73E-253	-4.228311238	9.15E-270	8.65E-269	0.3651447	0.052625638	0.089452486
Pfx002406	APBA3	Amyloid beta (A4) precursor protein-binding, family A, member	chr2	23851698	23862808	15.798965	14.693336	12.992482	32.261127	33.649246	31.88126	14.190475	13.766389	13.381879	-2.044540606	0	0	-1.854648394	1.04E-208	7.77E-208	-0.196607554	0.000256444	0.000652475
Pfx002407	ABCA7	ATP-binding cassette sub-family A	chr2	23866003	23900181	3.732255	3.971321	3.755569	0.576266	0.511895	0.609535	2.611558	2.696818	2.570489	1.41103932	5.77E-26	1.45E-25	2.070094701	9.29E-66	3.30E-65	-0.665412274	6.93E-21	5.71E-20
Pfx002408	KISS1R	G-protein coupled receptor activity	chr2	23903705	23910255	0.276297	0.495362	0.543807	0.81857	0.945325	1.185498	0.354696	0.947694	0.651461	-1.39885507	0.000962879	0.001353994	-1.806021009	1.25E-05	1.96E-05	0.400787594	0.358050766	0.467033519
Pfx002409	ARID3A	AT rich interactive domain 3A (BRIGHT-like)	chr2	23921535	23950985	1.170425	1.442196	1.063735	6.107874	5.053872	5.1606	1.44858	1.035612	0.939152	-3.040762695	4.90E-58	1.75E-57	-2.820643108	1.67E-60	5.69E-60	-0.225298559	0.345400512	0.453181967
Pfx002410	KRT12	Belongs to the intermediate filament family	chr2	23951058	23954195	1192.850342	1161.196411	1097.957397	22.648962	21.950949	23.190645	972.287964	1031.321533	992.163208	4.663178032	0	0	4.986033608	0	0	-0.329208671	1.12E-47	2.33E-46
Pfx002412	KRT12	Keratin, type I cytoskeletal 13-like	chr2	23979357	23981510	0.136023	0.032397	0	0	0	0	0.247274	0.265191	0.035296	4.951685695	0.004394317	0.005904062	3.367916769	0.223600953	0.261096748	1.56560127	0.130549629	0.199967282
Pfx002413		Keratin, type I cytoskeletal	chr2	23992097	23997463	0	0.050616	0	0.028473	0	0	0.177521	0.081649	0.058349	2.445035919	0.144758152	0.170062172	-0.12494571	0.969247445	0.972511796	2.528594781	0.084562339	0.136487793
Pfx002414	GAST	Cholecystokinin-like	chr2	24000467	24001158	0	0	0.578085	1.047324	1.623574	1.590747	0	0.331356	0.534518	-3.002794332	7.14E-05	0.000106858	-3.592095881	0.000297783	0.000435167	0.545265013	0.849176646	0.891715392
Pfx002415	HAP1	Huntingtin-associated protein 1	chr2	24004294	24014970	1.189874	1.686448	1.454828	0.930096	0.72675	0.722742	1.018847	1.089531	1.025724	-0.404685824	0.130876118	0.154465623	0.175859462	0.501139188	0.551330632	-0.587215663	0.004499642	0.00948075
Pfx002416	HAP1	Huntingtin-associated protein 1	chr2	24017510	24027547	0.470488	0.517616	0.611503	0.155547	0.069392	0.212324	0.301366	0.151759	0.488052	0.261821555	0.780920248	0.800999787	1.137869874	0.140981558	0.168853122	-0.879929701	0.149468869	0.224621391
Pfx002417	JUP	Junction plakoglobin a	chr2	24042779	24052883	39.795704	40.123474	35.744553	26.884111	24.220671	26.3419	30.602053	29.716137	30.763622	-0.567124745	8.96E-26	2.25E-25	-0.105053388	0.035600871	0.045268012	-0.468555394	2.86E-32	3.69E-31
Pfx002418	CDC6	Involved in the initiation of DNA replication. Also participates in checkpoint controls that ensure DNA replication is completed before mitosis is initiated	chr2	24053722	24071547	4.168061	5.223972	3.97606	22.053322	20.672892	21.746626	4.339014	4.954636	4.298404	-3.048012641	7.05E-285	8.05E-284	-2.950984698	3.78E-226	3.01E-225	-0.10254317	0.388394876	0.498618451
Pfx002419		Neuroblast differentiation-associated protein	chr2	24074201	24082026	0.104918	0.104692	0.07922	0	0	0	0.077847	0.075639	0.033436	5.728735113	0.000116629	0.000172314	6.426537293	2.04E-06	3.31E-06	-0.70812779	0.116523836	0.181066907
Pfx002420	ABCC10	ATP-binding cassette, sub-family C (CFTR MRP), member 10	chr2	24084160	24099061	7.45281	7.249329	6.785812	1.987305	2.051376	2.094156	8.154764	7.105134	7.955043	1.117350343	2.59E-32	7.08E-32	1.12351015	4.88E-42	1.42E-41	-0.012230553	0.83073495	0.879480455
Pfx002421	SOCS7	Suppressor of cytokine signaling 7	chr2	24102314	24121153	8.074533	7.842057	6.991473	1.822856	1.916225	1.979657	9.285686	8.855482	8.913547	1.43889198	1.59E-77	6.69E-77	1.316426976	7.78E-61	2.66E-60	0.115729724	0.011566406	0.022679411
Pfx002422	GPR179	G protein-coupled receptor 179	chr2	24123638	24135348	0.024156	0.036054	0.037809	0	0	0	0.052091	0.011113	0.034719	4.290406647	0.02421021	0.030777473	4.310997189	0.019307456	0.02508854	-0.024932544	0.977697559	0.984712145
Pfx002423	MRPL45	ribosomal protein L45	chr2	24136016	24143622	9.666294	9.320351	9.539916	134.482605	126.928032	123.732635	16.564709	18.057503	16.554644	-3.712730501	0	0	-4.436837875	0	0	0.717086395	2.64E-16	1.74E-15
Pfx002424	NPEPPS	Aminopeptidase puromycin sensitive	chr2	24144409	24160647	14.832286	16.384071	14.651048	16.125729	15.073175	15.841764	14.164709	14.500606	14.83434	-0.914206164	2.93E-90	1.35E-89	-0.719376561	1.60E-49	4.97E-49	-0.201222578	1.06E-06	3.53E-06
Pfx002425		Belongs to the adaptor complexes small subunit family	chr2	24172828	24177708	10.497358	9.566478	9.099853	18.035564	18.533499	17.82173	18.927786	19.789171	19.873959	-0.694810329	4.78E-21	1.12E-20	-1.58347059	3.55E-80	1.39E-79	0.882271489	1.69E-34	2.35E-33
Pfx002426	ZRSR2	Zinc finger (CCCH type), RNA-binding motif and serine arginine rich 2	chr2	24179643	24184554	9.582707	10.6482	10.314287	8.236936	6.995161	7.242065	13.452095	13.539238	15.672007	0.125516797	0.224515274	0.256841174	-0.237452774	0.018787468	0.024438785	0.357175608	6.40E-06	1.96E-05
Pfx002427	RBBP7	Retinoblastoma binding protein 4, like	chr2	24184635	24192722	38.10379	36.057472	36.597248	75.453217	75.440178	74.876915	52.520706	51.72142	49.084251	-1.360819629	1.12E-248	1.11E-247	-1.710539548	0	0	0.343630617	3.95E-18	2.84E-17
Pfx002428	TXLNG	Taxilin gamma	chr2	24193198	24204480	7.165795	8.260325	7.255848	6.297788	6.380388	6.091313	11.168661	10.678198	10.275384	-0.027311294	0.699821615	0.727426268	-0.409968973	4.75E-07	7.90E-07	0.375877659	3.38E-10	1.49E-09
Pfx002429			chr2	24207876	24210870	0.457835	0.345868	0.293271	0.34387	0.586699	0.350976	1.108453	1.359324	0.603197	0.451566698	0.348777113	0.386853451	-0.860931275	0.104021126	0.126384665	1.303923727	0.001028599	0.002403747
Pfx002431	RTEL1	ATP-dependent DNA helicase implicated in telomere-length regulation, DNA repair and the maintenance of genomic stability. Acts as an anti-recombinase to counteract toxic recombination and limit crossover during meiosis. Regulates meiotic recombination and crossover homeostasis by physically dissociating strand invasion events and thereby promotes noncrossover repair by meiotic synthesis dependent…	chr2	24222209	24240621	4.114644	4.034191	3.829997	8.16909	8.692636	8.194715	4.829878	5.487846	5.118716	-1.501092756	4.23E-75	1.75E-74	-1.748080389	2.89E-109	1.35E-108	0.240569931	0.001897141	0.004246028
Pfx002432	ZGPAT	Zinc finger CCCH-type with G patch	chr2	24241360	24249379	5.713954	5.119871	5.165033	20.600311	18.996599	18.163218	7.027353	6.196122	7.316831	-2.290551692	7.92E-221	7.04E-220	-2.534171827	0	0	0.237231899	0.00201165	0.004490765
Pfx002433	CHRNA4	Cholinergic receptor, nicotinic, alpha 4b	chr2	24249636	24254618	0	0.099556	0.038203	0.09622	0	0	0	0.051945	0.046004	-0.555274265	0.786138478	0.806008689	0.082249575	0.967452659	0.971108743	-0.64590856	0.679022023	0.757024143
Pfx002435	BTF3L4	Transcription factor	chr2	24269402	24272675	355.287445	339.71933	330.513428	608.309998	562.663391	557.915222	329.405579	333.62912	340.017303	-1.58622478	0	0	-1.435889252	0	0	-0.156542939	1.02E-08	3.99E-08
Pfx002436	ZFYVE9	1-phosphatidylinositol binding	chr2	24274872	24290750	1.078342	1.238407	0.795509	5.074087	4.168549	4.343792	1.006094	0.782499	1.04418	-3.049815682	1.83E-65	7.01E-65	-2.79865611	4.62E-57	1.53E-56	-0.256524969	0.271006957	0.371290794
Pfx002437	ELOVL1	Catalyzes the first and rate-limiting reaction of the four that constitute the long-chain fatty acids elongation cycle. This endoplasmic reticulum-bound enzymatic process, allows the addition of 2 carbons to the chain of long- and very long-chain fatty acids VLCFAs per cycle. Condensing enzyme that exhibits activity toward saturated C18 to C26 acyl-CoA substrates, with the highest activity toward…	chr2	24292541	24306919	117.346199	119.142929	110.855011	37.961143	35.392334	38.110294	79.255119	77.02916	80.371033	0.284698112	3.45E-10	6.39E-10	0.956398283	1.02E-140	5.65E-140	-0.677951897	8.67E-122	6.99E-120
Pfx002438	mob3c	MOB kinase activator 3C	chr2	24310218	24316683	6.60584	5.438526	6.143299	0.342315	0.305975	0.329072	6.595956	6.099499	6.065461	3.421131456	2.83E-50	9.39E-50	3.497802934	9.10E-50	2.83E-49	-0.081494403	0.420080859	0.530994505
Pfx002439	MKNK1	MAP kinase interacting serine threonine kinase 1	chr2	24319510	24331315	13.475528	13.530465	11.535791	22.301117	20.437817	22.394716	14.192709	14.989467	13.127142	-1.424560111	2.56E-98	1.25E-97	-1.441560954	6.70E-107	3.10E-106	0.010291034	0.870141977	0.906425664
Pfx002440	ATP5B	ATP synthase, H transporting, mitochondrial F1 complex, beta polypeptide	chr2	24340262	24343993	199.556046	186.90387	175.570663	1776.163574	1673.657104	1752.44873	183.413055	198.902008	183.245529	-4.003176817	0	0	-3.894123017	0	0	-0.115424901	0.000242284	0.000618472
Pfx002441	dhs-20	Belongs to the short-chain dehydrogenases reductases (SDR) family	chr2	24346797	24351905	17.495163	15.663151	16.406113	49.564186	52.266808	49.832302	22.90127	21.672506	23.465227	-1.957951098	1.05E-233	9.83E-233	-2.297013295	2.12E-267	1.98E-266	0.33301533	6.46E-08	2.39E-07
Pfx002442	ABCB11	ATP-binding cassette, sub-family B (MDR TAP), member 11b	chr2	24358213	24378018	0.016708	0.01586	0.009213	0	0.019314	0.009672	0.019767	0	0.015466	-0.585518366	0.707709061	0.734954741	-0.127142833	0.920230346	0.931768622	-0.462743458	0.69645002	0.771441831
Pfx002443	MAST3	Microtubule associated serine threonine kinase 3	chr2	24380785	24398670	8.473088	8.754587	7.470394	1.234547	1.1587	1.302885	7.48771	8.063935	7.941721	1.86412194	1.86E-92	8.72E-92	2.052683555	6.21E-119	3.07E-118	-0.195529137	0.000100836	0.000269743
Pfx002444	IL12RB1	Fibronectin type 3 domain	chr2	24414885	24422253	0.13451	0.09174	0.101753	0	0	0.076699	0.026976	0.024198	0.108467	0.229602307	0.888467899	0.899345912	1.286891828	0.337346656	0.38375358	-1.060131582	0.216568709	0.308014808
Pfx002445	HOMER3	Homer homolog 3 (Drosophila)	chr2	24428641	24443967	13.506826	13.402871	11.9065	10.250149	10.232417	9.824615	23.82457	23.856256	23.699169	0.434109667	6.49E-16	1.38E-15	-0.327236232	8.77E-08	1.50E-07	0.754515189	2.47E-71	8.74E-70
Pfx002446	ARRDC2	Arrestin domain containing 2	chr2	24458367	24461827	85.081001	83.40361	74.247627	25.423159	22.499048	23.4655	99.713509	99.368561	100.947945	1.27049728	1.38E-211	1.19E-210	1.081884817	9.85E-129	5.12E-128	0.182107891	4.31E-10	1.89E-09
Pfx002447	NA	NA	chr2	24483733	24484568	0.197906	0.199708	0.396668	0.223792	0.189774	0.091016	0.238906	0.100293	0.218929	-0.569209884	0.54320058	0.580763463	0.02579609	0.975995341	0.978525321	-0.5984755	0.448862538	0.55893327
Pfx002449		Si dkey-57k2.6	chr2	24497493	24501877	145.546738	145.208008	136.791275	2.187387	2.098801	2.127264	103.764397	104.762871	102.268105	4.794556653	0	0	5.373259378	0	0	-0.584974544	2.48E-151	2.91E-149
Pfx002450	WDR18	WD repeat domain 18	chr2	24504820	24582360	13.698846	13.640455	11.378184	39.800827	39.689011	38.877583	15.19218	15.553789	16.43478	-2.126920059	8.55E-220	7.57E-219	-2.295542451	2.67E-238	2.24E-237	0.162242358	0.039040174	0.06834072
Pfx002451	GRIN3B	Glutamate receptor, ionotropic	chr2	24608495	24608995	1.919224	2.054896	1.620789	0	0	0	0.284813	0.534235	0.486545	4.756791963	0.005112301	0.006833964	6.890744587	1.31E-07	2.22E-07	-2.141991417	6.43E-06	1.97E-05
Pfx002452	GRIN3B	Glutamate receptor, ionotropic	chr2	24644606	24667039	1.197407	1.312668	0.993747	0.61389	0.572145	0.690393	0.711809	0.779821	0.624031	-0.630663562	0.010116652	0.013254599	0.209457183	0.330467041	0.376627191	-0.847925609	3.37E-06	1.07E-05
Pfx002453	TMEM259	Transmembrane protein 259	chr2	24670902	24679066	17.973167	18.273264	17.089106	6.263072	5.801406	4.990927	13.890136	12.518495	13.810768	0.437764827	3.67E-05	5.56E-05	0.962829019	2.20E-25	5.32E-25	-0.530960818	1.17E-18	8.69E-18
Pfx002454	MED16	Mediator complex subunit 16	chr2	24679090	24707934	6.01365	5.895079	5.693387	13.951591	13.656024	13.547715	6.735726	7.273582	6.745708	-1.789137675	2.61E-143	1.63E-142	-1.908482864	1.12E-171	7.20E-171	0.112928377	0.134365902	0.204953919
Pfx002455	PALM	Paralemmin 1a	chr2	24719236	24755659	1.660977	1.691328	1.724983	0	0	0.088719	1.802948	1.357545	1.299109	4.655177212	4.19E-09	7.49E-09	4.95296343	6.81E-11	1.28E-10	-0.304431899	0.174846621	0.256886402
Pfx002456	MISP	mitotic spindle positioning	chr2	24763689	24770802	0.663023	0.649967	0.457844	0.025395	0	0	0.237469	0.240418	0.291268	4.053466823	1.56E-05	2.41E-05	5.358038169	6.33E-11	1.19E-10	-1.313052385	4.48E-07	1.54E-06
Pfx002457		Major Facilitator Superfamily	chr2	24772244	24775498	0.102575	0.163543	0	0	0.037644	0	0	0.285367	0.041125	2.339271593	0.252778452	0.287198219	2.190534504	0.282428912	0.325071933	0.12966198	0.915616392	0.939716489
Pfx002458	PTBP1	polypyrimidine tract binding protein	chr2	24781640	24793670	102.49073	102.751945	90.276039	15.387506	14.864672	14.800917	97.287468	95.996086	94.867912	1.875253856	0	0	2.028912945	0	0	-0.160230013	1.16E-09	4.91E-09
Pfx002459	C19orf24	Chromosome 19 open reading frame 24	chr2	24797064	24803170	16.258598	15.533488	15.373857	15.940975	15.655033	15.348078	9.810737	9.968914	8.073127	-1.555963376	1.90E-80	8.17E-80	-0.676230542	2.21E-30	5.66E-30	-0.886370296	2.12E-41	3.75E-40
Pfx002460	EFNA2	Belongs to the ephrin family	chr2	24950629	24993320	0.013747	0.079887	0	0	0	0	0.044317	0.054746	0.052963	5.154431945	0.001077176	0.001510795	4.53607309	0.045681864	0.057463332	0.591448096	0.491159186	0.597680931
Pfx002461	NA	NA	chr2	25017412	25020022	0	0.019952	0.065366	9.888383	9.657106	10.812522	0.092619	0.050668	0.026039	-8.134861809	1.25E-92	5.84E-92	-9.014412364	2.68E-67	9.62E-67	0.836639514	0.488252215	0.595142006
Pfx002462	NA	NA	chr2	25055104	25055539	0.185403	0	0	3.150426	2.157485	1.662292	0	0	0	-8.240303627	9.14E-11	1.72E-10	-5.871577018	1.38E-09	2.50E-09	-2.370090544	0.553020284	0.651956892
Pfx002463	CAMK4	Calcium calmodulin-dependent protein kinase	chr2	25060704	25073737	0.089401	0	0.108058	0	0	0	0.249288	0.224126	0.415473	5.61222376	0.000174459	0.000255076	3.737194033	0.139975918	0.167703336	1.894974708	0.01673276	0.031728136
Pfx002464	NA	NA	chr2	25077501	25077947	0.200783	0	0	0	0.012169	0.011659	0.014336	0	0	-1.4608522	0.6395029	0.670199412	0.355584829	0.894773392	0.908412351	-1.823352752	0.601913896	0.69646607
Pfx002465	ELAVL1	Belongs to the RRM elav family	chr2	25079200	25086348	103.022949	101.560966	97.246933	23.422781	24.079994	22.632603	104.133545	103.221024	103.867348	1.347572787	1.40E-235	1.32E-234	1.421921532	2.32E-260	2.11E-259	-0.080512097	0.00102314	0.00239176
Pfx002466		Solute carrier family 1 (glutamate transporter), member 8a	chr2	25087876	25101458	0.045555	0	0	0	0	0	0	0.043454	0	1.907536456	0.632850002	0.664670476	1.80116479	0.652114031	0.69240986	0.095191804	0.975325051	0.983278403
Pfx002467	SLC39A3	Solute carrier family 39 (zinc transporter), member 3	chr2	25102803	25110902	8.263346	7.381076	7.794116	8.871942	8.195997	8.472108	8.451248	7.620199	7.527633	-0.915184271	6.69E-35	1.89E-34	-0.806235292	1.72E-26	4.23E-26	-0.114895514	0.088669329	0.142375114
Pfx002468	SGTA	Small glutamine-rich tetratricopeptide repeat (TPR)-containing, alpha	chr2	25111452	25118403	47.849144	49.007984	48.388718	23.068062	21.590664	20.106873	51.609974	53.860035	48.495647	0.447364734	2.96E-14	6.09E-14	0.483462491	2.29E-16	4.86E-16	-0.042240268	0.281791972	0.383747123
Pfx002469	THOP1	Thimet oligopeptidase	chr2	25120966	25127735	23.47201	25.049421	21.940075	67.532982	60.588997	62.656578	25.851372	27.088501	25.140503	-2.089983001	0	0	-2.119352703	0	0	0.022859778	0.600926844	0.695563041
Pfx002470	NWD1	NACHT and WD repeat	chr2	25129420	25141644	0.118297	0.097937	0.165538	0.078922	0.044029	0.054793	0.391953	0.452391	0.357927	1.888631982	2.13E-05	3.26E-05	0.383666925	0.509058252	0.559289257	1.505798888	2.89E-06	9.23E-06
Pfx002471		Zgc 113223	chr2	25142031	25145871	0.054404	0.098287	0.099831	0.237414	0.026912	0.012455	0.024988	0.332012	0.083106	-0.016068315	0.990383455	0.991504552	-0.795568807	0.552235297	0.598200637	0.77278498	0.518159271	0.62325194
Pfx002472	REEP6	Receptor accessory protein 6	chr2	25148572	25151395	1.872395	1.819841	1.649591	76.82531	79.671921	76.868195	2.283288	2.203613	2.035067	-5.959738938	0	0	-6.125639356	0	0	0.160056326	0.409136829	0.520067585
Pfx002473	C19orf25	Chromosome 19 open reading frame 25	chr2	25151725	25155072	9.7998	9.06714	9.058558	45.55637	46.303448	48.262909	9.865433	10.020354	11.972476	-2.936856306	6.40E-308	7.83E-307	-3.009825219	0	0	0.066340631	0.44799491	0.558313647
Pfx002474	APC2	polyposis coli	chr2	25156489	25172299	0.192329	0.246964	0.140395	0	0	0	0.1015	0.131176	0.159044	6.832838137	2.31E-07	3.87E-07	7.503031438	3.85E-09	6.89E-09	-0.679338821	0.028130168	0.050922156
Pfx002475	RBMS1	RNA binding motif single stranded interacting protein	chr2	25200803	25223331	20.54702	18.857412	18.077677	0.784148	0.771943	0.90101	17.619644	17.149672	17.102062	3.591499685	6.98E-285	7.97E-284	3.857426169	0	0	-0.272043565	2.83E-11	1.35E-10
Pfx002476	ITGB6	integrin	chr2	25232377	25244861	0.900057	1.222598	0.769307	0	0	0	3.022533	2.737889	2.611032	9.563283538	1.56E-15	3.28E-15	8.153206518	5.04E-11	9.54E-11	1.398029055	2.92E-16	1.92E-15
Pfx002477	LY75	Lymphocyte antigen 75	chr2	25246490	25290101	7.265129	7.179327	6.970025	1.596252	1.266262	1.363524	5.646706	5.38739	5.04809	1.124387871	1.00E-24	2.48E-24	1.656380396	2.43E-65	8.61E-65	-0.538230144	4.29E-20	3.41E-19
Pfx002478	MYOM2	Myomesin 2	chr2	25295289	25315948	0.405755	0.324389	0.275724	0.162928	0.225166	0.175256	0.334964	0.276394	0.389477	0.029625952	0.938186415	0.944009717	0.147843608	0.687689051	0.725188598	-0.124563527	0.659430126	0.741167126
Pfx002479	LGSN	Lengsin, lens protein with glutamine synthetase domain	chr2	25317091	25319277	0.022867	0	0.027224	0.038358	0.025718	0.13931	0	0	0	-5.402107355	0.002502503	0.003421925	-2.588070423	0.060341137	0.075093463	-2.838537176	0.460510097	0.569461196
Pfx002480	PTP4A1	Protein tyrosine phosphatase type IVA	chr2	25322099	25328131	46.759068	42.759888	43.173897	54.737404	52.048012	53.493805	38.550869	39.895115	40.288883	-1.23395504	1.11E-189	8.72E-189	-0.955323553	4.13E-95	1.78E-94	-0.284709358	2.66E-12	1.37E-11
Pfx002481	NA	NA	chr2	25328867	25338828	3.70295	3.705595	2.878376	0.210674	0.11555	0.143491	8.613072	7.416022	6.48328	4.729392494	7.36E-53	2.51E-52	3.718525765	1.65E-28	4.15E-28	1.002641832	8.48E-17	5.70E-16
Pfx002482	HYLS1	Hydrolethalus syndrome	chr2	25339275	25346122	3.009427	2.707454	3.134147	26.64547	26.15856	26.600414	4.06653	4.137253	4.320916	-3.463291518	0	0	-3.847294648	0	0	0.376204297	0.000258068	0.000656148
Pfx002483	C6orf120	Chromosome 6 open reading frame 120	chr2	25349489	25351943	12.357385	13.115943	11.649022	44.342861	39.276569	42.428734	15.593537	16.051188	15.828079	-2.207244454	6.75E-166	4.73E-165	-2.445058235	2.05E-194	1.45E-193	0.231513217	0.014381165	0.027662639
Pfx002484		CTD small phosphatase-like protein	chr2	25364481	25368945	18.245045	17.193951	18.081921	36.075432	39.562687	35.130829	17.844498	19.131052	16.586842	-1.851484967	1.48E-131	8.70E-131	-1.73249056	7.25E-113	3.48E-112	-0.125072936	0.056234899	0.094979055
Pfx002485	NDUFS7	NADH dehydrogenase (ubiquinone) Fe-S protein 7, (NADH-coenzyme Q reductase)	chr2	25369507	25374448	45.486889	43.980545	43.445839	112.737839	104.025238	101.82547	51.579777	56.293221	54.903683	-1.769147554	1.02E-256	1.05E-255	-1.943335497	0	0	0.167916457	0.000721834	0.001727686
Pfx002486	GAMT	Converts guanidinoacetate to creatine, using S- adenosylmethionine as the methyl donor	chr2	25375787	25379469	10.091419	11.944715	10.570919	13.511179	13.591418	14.076959	10.425807	10.588274	9.886132	-1.217915861	1.86E-41	5.66E-41	-1.020079047	4.24E-26	1.03E-25	-0.204363226	0.01885848	0.035389535
Pfx002487	DAZAP1	DAZ associated protein 1	chr2	25385316	25397621	47.855499	48.395466	46.846245	19.145145	18.885765	19.658697	61.090195	62.117641	61.352772	0.875065476	7.66E-84	3.38E-83	0.627129226	1.43E-38	4.02E-38	0.241909033	4.71E-15	2.89E-14
Pfx002488	RPS15	ribosomal protein S15	chr2	25401333	25403699	2152.88916	2120.008057	2034.035034	1071.384399	1030.784424	1065.894531	2464.8479	2577.683105	2466.036133	0.443015581	3.30E-70	1.31E-69	0.310271547	1.61E-41	4.65E-41	0.126445828	1.64E-09	6.88E-09
Pfx002489	abhd8	Abhydrolase domain containing 8	chr2	25404580	25406252	0.234864	0.173095	0.162463	0	0.085817	0	0.041305	0.15382	0.237224	1.575210119	0.304740486	0.341542075	2.149076023	0.103829126	0.126172247	-0.575103564	0.446866818	0.557277344
Pfx002490	ANO8	Anoctamin	chr2	25406896	25445404	2.983134	3.175416	2.784101	2.452162	2.152418	2.048516	2.284363	2.355955	2.356421	-0.727047005	1.67E-07	2.80E-07	-0.255548467	0.046556483	0.058523447	-0.478060064	1.37E-05	4.05E-05
Pfx002491	GTPBP3	Belongs to the TRAFAC class TrmE-Era-EngA-EngB-Septin- like GTPase superfamily. TrmE GTPase family	chr2	25447406	25461008	6.703735	7.005167	7.03406	13.576607	12.495811	12.402356	3.396261	3.174474	3.586623	-2.718142897	7.15E-185	5.52E-184	-1.572027886	7.90E-86	3.22E-85	-1.152513453	2.53E-31	3.17E-30
Pfx002492	PLVAP	positive regulation of cellular extravasation	chr2	25464180	25467684	65.357819	65.290543	60.581005	1.231375	1.467025	1.893096	50.080223	54.181908	50.027771	4.259908949	0	0	4.687888951	0	0	-0.434718298	9.25E-42	1.66E-40
Pfx002493	BABAM1	BRISC and BRCA1 A complex member 1	chr2	25472398	25478749	16.752548	17.05496	15.410173	18.288221	18.034554	16.620113	18.214647	16.748997	18.251106	-0.793167116	2.15E-27	5.50E-27	-0.788279436	1.05E-31	2.75E-31	-0.011200819	0.848328796	0.891255192
Pfx002494	USHBP1	Usher syndrome 1C binding protein 1	chr2	25481637	25491885	2.63805	2.159745	1.611891	0.058669	0.116809	0	1.451864	1.686399	1.313575	3.748985512	2.86E-10	5.31E-10	4.388753323	5.73E-15	1.18E-14	-0.647947532	0.001638015	0.003704945
Pfx002495	NR2F6	Nuclear receptor subfamily 2, group F, member	chr2	25496222	25504816	8.941237	9.480693	8.595685	0.383689	0.474533	0.38496	5.10219	5.485949	5.528457	2.886761977	1.31E-68	5.13E-68	3.74991904	1.77E-149	1.02E-148	-0.86919052	3.50E-41	6.13E-40
Pfx002496	NA	NA	chr2	25515287	25538431	0.435424	0.377868	0.35769	0	0	0	2.069487	2.016775	2.069705	10.32091318	4.31E-18	9.58E-18	8.056125152	7.21E-11	1.36E-10	2.258591007	1.85E-55	4.69E-54
Pfx002497	TAX1BP3	Tax1 (human T-cell leukemia virus type I) binding protein 3	chr2	25541528	25545563	37.110069	35.18663	35.154701	104.249352	110.668404	108.008171	31.647034	33.233196	34.263737	-2.505132871	0	0	-2.271295611	0	0	-0.240030916	4.47E-05	0.000124709
Pfx002498		Solute carrier family 1 (high affinity aspartate glutamate transporter), member 6	chr2	25547828	25551228	18.709402	18.019501	14.489635	0.175018	0.14947	0.217355	5.530429	6.107606	5.315517	4.120793039	1.88E-27	4.82E-27	5.831233836	1.87E-66	6.67E-66	-1.718640513	1.70E-58	4.63E-57
Pfx002499		Serine threonine-protein kinase NIM1-like	chr2	25555988	25558218	0.226771	0.231419	0.170264	0	0.084182	0.174311	0.080104	0	0.097707	-1.344735202	0.378404303	0.417768379	0.584727964	0.574857527	0.620601784	-1.932753609	0.044470155	0.076692248
Pfx002500	POLE4	Polymerase (DNA-directed), epsilon 4, accessory subunit	chr2	25561213	25564005	54.54707	49.948074	44.685284	85.090057	77.55513	81.904907	82.854019	80.479874	74.916641	-0.839633592	1.29E-54	4.45E-54	-1.397271362	2.14E-112	1.02E-111	0.551049825	1.48E-25	1.50E-24
Pfx002501	NA	NA	chr2	25573956	25577671	0.27577	0.216887	0.255303	53.528954	51.997742	51.230198	0.525586	0.413329	0.387019	-7.664192851	0	0	-8.374711083	0	0	0.700749184	0.040123898	0.070029349
Pfx002502	NA	NA	chr2	25629739	25632176	0.041108	0	0	0.580344	0.434568	0.383224	0.056247	0.031822	0.027171	-4.248096511	3.74E-10	6.91E-10	-5.737166874	2.93E-09	5.27E-09	1.485896551	0.428086741	0.539016226
Pfx002503		Chemokine (C-C motif) ligand 25b	chr2	25635883	25637355	1.831589	1.474774	2.051746	0.11131	0	0	1.474536	1.538773	1.007043	4.421172385	9.49E-07	1.55E-06	4.949196297	6.67E-09	1.19E-08	-0.532508884	0.048628258	0.083197222
Pfx002504	CTNS	Cystinosin, lysosomal cystine transporter	chr2	25641041	25648698	5.230603	5.100105	4.600979	7.261522	7.231246	7.099743	7.321195	7.058248	6.674239	-0.838583676	4.73E-23	1.14E-22	-1.21588751	8.04E-45	2.39E-44	0.370743982	3.56E-06	1.12E-05
Pfx002506	NDUFA11	NADH dehydrogenase ubiquinone 1 alpha subcomplex	chr2	25682807	25684333	43.944748	46.014549	43.208855	280.857819	294.85144	295.550873	53.365494	51.304661	51.129673	-3.285676961	0	0	-3.392887421	0	0	0.100804846	0.106782785	0.167494711
Pfx002507	VMAC	Vimentin-type intermediate filament associated coiled-coil protein	chr2	25686380	25687664	8.483187	8.969013	8.456693	9.760972	14.572297	11.136847	11.601454	13.450503	11.820464	-0.752048404	5.18E-05	7.81E-05	-1.140533112	3.45E-09	6.19E-09	0.381745151	0.00473601	0.009939099
Pfx002508		La-related protein	chr2	25688736	25690987	0.555706	0.51871	0.848006	426.16806	420.920227	422.568604	1.512899	2.17639	2.40898	-8.494545343	0	0	-10.03867102	0	0	1.527436812	5.99E-10	2.60E-09
Pfx002509	GADD45B	Growth arrest and	chr2	25693630	25695272	109.273293	99.698143	98.670372	3.290899	3.097131	3.603023	74.886726	80.278	75.97953	3.723157792	0	0	4.254312495	0	0	-0.537275791	6.56E-45	1.27E-43
Pfx002510	DIRAS1	DIRAS family, GTP-binding RAS-like	chr2	25780782	25781369	3.344392	5.115138	3.84111	0	0	0	3.178722	2.86188	4.470089	7.913813535	2.69E-10	4.99E-10	8.24976263	2.62E-11	4.98E-11	-0.342407378	0.147502497	0.222049732
Pfx002513	ANKRD29	ankyrin repeat	chr2	25824108	25829329	0.726139	0.453858	0.220948	0	0	0	2.172914	1.304457	1.677883	7.474337345	4.61E-09	8.23E-09	5.699453423	0.000164618	0.000243683	1.761063758	5.52E-06	1.71E-05
Pfx002514		Vacuolar protein	chr2	25830774	25837658	20.349775	20.319847	18.072266	2.135319	2.297143	2.239654	24.984028	26.517815	24.583914	2.70535536	1.17E-212	1.01E-211	2.449954101	3.70E-168	2.34E-167	0.248433816	1.04E-08	4.08E-08
Pfx002515	PLEKHB2	Pleckstrin homology domain containing, family B (evectins) member 2	chr2	25839124	25844231	32.71336	32.461491	31.642855	18.828699	17.17354	18.186426	25.106667	25.881739	22.612556	-0.360392563	3.03E-09	5.45E-09	0.154784244	0.001565302	0.002195486	-0.521653715	2.16E-34	2.99E-33
Pfx002516	KIAA1614	Domain of unknown function (DUF4685)	chr2	25849713	25865045	2.075531	2.324455	2.105109	0.145633	0.081355	0.045615	0.841761	1.28886	1.082	2.723345601	1.39E-10	2.61E-10	3.857284552	8.40E-30	2.14E-29	-1.140548234	7.69E-13	4.10E-12
Pfx002517	STX6	Belongs to the syntaxin family	chr2	25870670	25882883	3.77933	3.999592	3.979839	1.172624	1.496142	1.162737	6.062109	6.059573	5.609371	1.405402068	1.38E-30	3.67E-30	0.933489803	7.48E-12	1.44E-11	0.465853534	7.10E-12	3.55E-11
Pfx002518	IER5	Immediate early response	chr2	25886352	25888588	32.929371	30.814178	29.188955	100.385246	97.535103	97.815727	46.66679	49.420902	46.920914	-1.849917176	0	0	-2.353712787	0	0	0.497398758	2.98E-38	4.79E-37
Pfx002519	TAL1	T-cell acute lymphocytic leukemia	chr2	25907732	25915029	16.999178	17.673389	15.094768	0.995982	0.616198	0.846065	8.971054	8.151607	8.941748	2.597365571	9.12E-54	3.13E-53	3.646380809	5.21E-147	2.97E-146	-1.056147306	6.02E-59	1.65E-57
Pfx002521	INADL	inaD-like	chr2	25922712	26044137	2.418455	2.341054	2.284961	1.66831	1.643409	1.609671	1.724033	1.716347	1.618918	-0.763282526	7.39E-18	1.63E-17	-0.165660309	0.037953972	0.048124074	-0.603872927	1.05E-17	7.40E-17
Pfx002522	TM2D1	TM2 domain containing 1	chr2	26044223	26052705	21.139267	21.34627	21.041695	46.708843	44.654961	44.155117	19.043688	21.345163	20.228922	-1.960590949	7.13E-80	3.06E-79	-1.775139128	4.17E-74	1.57E-73	-0.191876142	0.085595651	0.13798161
Pfx002523	NA	NA	chr2	26070157	26071211	2.132875	2.228353	2.220587	0.043028	0	0.083814	1.275181	1.344868	1.151561	3.838323465	5.23E-07	8.63E-07	4.758033323	4.72E-12	9.14E-12	-0.928236046	9.23E-05	0.000248023
Pfx002524	NFIA	Recognizes and binds the palindromic sequence 5'- TTGGCNNNNNGCCAA-3' present in viral and cellular promoters and in the origin of replication of adenovirus type 2. These proteins are individually capable of activating transcription and replication	chr2	26071451	26086989	4.674063	4.296862	4.085348	0.052855	0.041015	0.028043	2.925977	2.877304	2.824816	5.173208383	3.95E-55	1.38E-54	5.888133624	3.41E-76	1.30E-75	-0.721073462	9.22E-20	7.21E-19
Pfx002525	NFIA	Nuclear factor 1	chr2	26175007	26209476	2.932081	2.569113	2.896663	0	0	0.102085	2.070422	2.430311	2.16387	5.048779631	1.28E-07	2.17E-07	5.511113566	2.49E-09	4.49E-09	-0.468097649	0.05246175	0.089187844
Pfx002526		C-type lectin (CTL) or carbohydrate-recognition domain (CRD)	chr2	26259263	26259804	0.259349	0.372914	0.437059	0.640099	0.488667	0.678567	0.196417	0.207688	0.075068	-2.414513676	0.006529555	0.008663279	-1.394611483	0.064554562	0.08016052	-1.027270063	0.323338065	0.430462613
Pfx002527	ATPAF1	ATP synthase mitochondrial F1 complex assembly factor	chr2	26260574	26265661	5.474172	5.142455	4.293418	24.518044	24.719133	24.936977	4.264452	4.148853	4.831232	-3.283493378	0	0	-2.998146753	0	0	-0.291492967	0.004513567	0.009505489
Pfx002528	RAB3B	RAB3B, member RAS oncogene family	chr2	26266379	26273691	4.324886	3.8547	3.368073	1.676586	2.136477	1.960162	6.258299	6.279181	5.694117	0.850887978	2.86E-08	4.96E-08	0.309314225	0.072568939	0.089703102	0.534149148	3.66E-07	1.27E-06
Pfx002529	NRD1	Nardilysin (N-arginine dibasic convertase)	chr2	26277588	26289231	6.191486	5.676749	4.76282	11.244518	12.167064	11.813558	5.550433	5.359302	6.023144	-1.858531832	5.52E-127	3.18E-126	-1.769654071	5.86E-98	2.57E-97	-0.095607291	0.218141952	0.310022358
Pfx002530	AXDND1	Axonemal dynein light chain domain containing 1	chr2	26291024	26298869	2.304253	2.306006	2.758015	0.049806	0.014348	0	3.615852	3.967469	4.109113	6.476821857	4.81E-33	1.33E-32	5.933968811	4.53E-26	1.11E-25	0.539386091	5.12E-06	1.59E-05
Pfx002531	NPHS2	Nephrosis 2, idiopathic, steroid-resistant (podocin)	chr2	26299784	26303632	0.512784	0.320323	0.772566	1.316945	0.776305	0.863799	0.392172	0.901586	0.430568	-1.533236373	0.006462411	0.008579448	-1.545752996	0.006906215	0.009279845	0.006663916	0.991294208	0.993760455
Pfx002532	NPHS2	Nephrosis 2, idiopathic, steroid-resistant (podocin)	chr2	26303804	26304232	0	0.148119	0.059735	1.047857	0.726106	0.814743	0.640332	0.798019	0.184618	-1.455129192	0.035234305	0.044151932	-4.071585882	5.12E-05	7.76E-05	2.616646734	0.027367182	0.049648368
Pfx002533	TDRD5	Tudor domain-containing protein	chr2	26304745	26315224	5.819324	5.897055	6.406013	20.213573	19.845043	20.218933	10.503602	10.580912	10.595919	-1.729790805	2.77E-207	2.34E-206	-2.415448376	1.94E-239	1.63E-238	0.679702575	4.75E-22	4.13E-21
Pfx002535	RABGAP1L	RAB GTPase activating protein	chr2	26337328	26424569	16.110931	15.329774	15.590585	11.464594	10.263477	11.017952	14.505798	14.837384	13.988558	-0.397344536	2.06E-14	4.25E-14	-0.159328982	0.003636381	0.004983072	-0.243880681	1.84E-09	7.67E-09
Pfx002536	HNRNPM	Heterogeneous nuclear ribonucleoprotein M	chr2	26424979	26433679	86.422005	86.183922	76.57843	60.077534	58.107864	55.783379	97.678123	97.136246	95.558662	-0.062476189	0.071527685	0.08710638	-0.165656914	1.47E-05	2.30E-05	0.096527491	0.000623719	0.001507443
Pfx002537	2-Mar	Membrane-associated ring finger (C3HC4) 2	chr2	26434476	26444845	6.258745	6.448032	6.052788	2.33626	3.19811	2.600274	6.410014	6.540683	6.713566	0.467626617	0.000179065	0.000261616	0.518146553	4.33E-05	6.60E-05	-0.056782163	0.357719612	0.466699907
Pfx002538	Rab11	constitutive secretory pathway	chr2	26448266	26454203	45.168804	41.343536	42.73225	69.903198	70.459824	68.192116	55.190228	56.034061	53.880367	-1.139300667	1.48E-173	1.08E-172	-1.373288255	1.13E-160	6.92E-160	0.228039546	1.16E-08	4.55E-08
Pfx002539	PIP5K1C	Translation initiation factor IF-2, N-terminal region	chr2	26455265	26479481	5.677421	5.869672	5.002274	0.750377	0.765986	0.94789	3.911527	3.945294	3.911787	1.447889339	1.39E-24	3.44E-24	2.055561871	4.55E-56	1.50E-55	-0.614820576	8.10E-18	5.73E-17
Pfx002540	gpx4	Belongs to the glutathione peroxidase family	chr2	26485835	26489115	23.476807	21.444763	24.142839	2.366918	2.914638	2.615999	18.540855	19.325953	18.291348	2.017189574	5.38E-48	1.75E-47	2.437239629	8.92E-66	3.17E-65	-0.425162121	9.65E-09	3.80E-08
Pfx002541		Domain of unknown function (DUF4371)	chr2	26500620	26501600	0.577773	0.538692	0.449741	0.016111	0	0	0.232336	0.362523	0.284874	4.193409723	0.006218815	0.008268722	5.091456361	0.000229367	0.000337153	-0.905571986	0.079636983	0.129547032
Pfx002542	HMHA1	Histocompatibility (minor) HA-1	chr2	26548106	26563687	14.097452	13.521529	11.511557	0.731238	0.513978	0.505006	17.121803	16.075718	17.566879	4.053082691	3.05E-206	2.58E-205	3.793382136	4.60E-162	2.84E-161	0.252821736	4.08E-06	1.28E-05
Pfx002543	TJP3	Tight junction protein	chr2	26566042	26587243	6.614407	6.635375	5.754738	9.093105	8.690008	9.340242	10.587585	10.715689	11.072049	-0.546746318	1.89E-17	4.14E-17	-1.197473396	7.49E-67	2.68E-66	0.644066398	5.68E-29	6.56E-28
Pfx002544	SBNO2	Strawberry notch homolog	chr2	26593301	26631767	6.25738	6.735664	4.953611	0.212721	0.22542	0.187356	5.94127	5.056553	5.853664	3.923851165	1.76E-93	8.31E-93	4.129127904	1.09E-100	4.88E-100	-0.212748539	0.011182045	0.022005076
Pfx002546	NCAN	Neurocan	chr2	26662935	26728034	2.230325	2.772984	2.152668	0.015463	0.011003	0.033104	0.764074	0.883314	1.032058	4.448884759	2.33E-14	4.80E-14	5.972317047	3.18E-30	8.16E-30	-1.531015927	2.10E-23	1.94E-22
Pfx002547	RFXANK	Regulatory factor X-associated ankyrin-containing protein	chr2	26738296	26780354	4.740189	5.813362	5.118983	3.653142	4.579781	3.897856	4.52492	5.2977	4.474924	-0.568893896	0.000585128	0.000833023	-0.315554648	0.053833779	0.067192408	-0.260299981	0.038721109	0.067820383
Pfx002548	TMEM221	transmembrane protein 221	chr2	26783073	26785230	20.058479	20.056185	16.666327	0.19023	0.379596	0.2842	12.815668	15.537037	12.312865	4.687698132	8.40E-39	2.48E-38	5.286049375	4.44E-55	1.45E-54	-0.605911991	8.73E-09	3.45E-08
Pfx002549	MEF2B	enhancer factor	chr2	26793924	26805747	0.862688	1.190135	0.751794	1.978536	1.833199	1.800409	0.965123	0.672207	0.525658	-2.168026173	5.00E-12	9.76E-12	-1.672011597	3.39E-09	6.09E-09	-0.501819836	0.139250847	0.211367924
Pfx002550	GATAD2A	GATA zinc finger domain containing	chr2	26867556	26888413	24.710388	26.308928	24.420637	6.216691	6.678162	6.093885	19.10858	19.045273	18.791128	0.781134969	2.80E-33	7.74E-33	1.305747944	1.13E-92	4.79E-92	-0.53096591	2.74E-45	5.37E-44
Pfx002551	NA	NA	chr2	26888825	26889594	14.1112	14.787167	13.989007	0.600275	1.136163	0.676154	8.756904	8.482387	8.514354	2.593075033	3.43E-20	7.91E-20	3.446975038	8.07E-45	2.40E-44	-0.859075174	2.57E-15	1.60E-14
Pfx002552	YJEFN3	YjeF N-terminal domain containing 3	chr2	26917280	26922964	0.845746	1.319534	1.632953	0.185525	0.129904	0.157246	1.139608	1.576917	1.314533	2.226920852	4.31E-09	7.70E-09	2.267761442	9.17E-08	1.57E-07	-0.044470496	0.847717775	0.890871339
Pfx002554	cirbp	Cold inducible RNA binding protein	chr2	26967284	26969160	529.103577	540.415405	488.400909	187.728821	167.015213	188.612991	517.954712	529.407715	511.783356	0.719191528	1.38E-69	5.47E-69	0.836153191	3.15E-93	1.34E-92	-0.123447183	7.77E-08	2.85E-07
Pfx002555	NA	NA	chr2	26977838	26990475	0.978833	0.664158	0.683668	0.824799	0.551829	0.197386	1.014803	1.403155	1.101652	0.386646107	0.446504497	0.48606563	-0.101683572	0.853493091	0.871156474	0.481643136	0.141858538	0.214685171
Pfx002556	MIDN	Midnolin	chr2	27052836	27066957	5.947146	6.60715	5.295539	3.246633	2.696441	2.113592	5.776478	4.746428	5.100644	0.153603724	0.474093644	0.5138268	0.462084911	0.022983837	0.02969419	-0.31569813	0.022097452	0.040875497
Pfx002557	ATP5D	ATP synthase, H transporting, mitochondrial F1 complex, delta subunit	chr2	27078452	27086050	44.939312	46.867737	42.391579	167.078476	166.111542	169.553879	50.656967	54.772171	53.795498	-2.460735491	0	0	-2.5892589	0	0	0.122139254	0.000564352	0.001371119
Pfx002558	C19orf26	Chromosome 19 open reading frame 26	chr2	27090834	27101691	0.257866	0.318976	0.133773	0.134975	0.301429	0.274179	0.166771	0.085884	0.056218	-1.940064612	0.00215909	0.002965446	-0.700503978	0.194011376	0.228393759	-1.247771875	0.02535876	0.046387664
Pfx002559	FSTL3	Follistatin-like 3 (secreted glycoprotein)	chr2	27128792	27134382	100.002213	102.194283	95.187469	1.044745	0.803541	0.999359	94.215691	86.903221	88.821068	5.753243055	0	0	6.011366702	0	0	-0.264453948	1.19E-17	8.35E-17
Pfx002560	BSG	isoform X1	chr2	27146584	27155632	222.225494	228.148315	204.288651	127.47506	125.055038	119.350456	148.532242	149.794281	143.347366	-0.553549434	1.30E-54	4.49E-54	0.132243666	0.000111278	0.000166322	-0.692360097	2.68E-149	3.08E-147
Pfx002561	HCN2	Potassium sodium hyperpolarization-activated cyclic nucleotide-gated channel	chr2	27157762	27192612	0.200722	0.206253	0.176289	0.299685	0.254563	0.197014	0.450222	0.132416	0.266965	-0.637634082	0.203913454	0.23460824	-1.059278757	0.013638001	0.017935061	0.415889195	0.339311796	0.446674655
Pfx002562	POLRMT	DNA-dependent RNA polymerase catalyzes the transcription of DNA into RNA using the four ribonucleoside triphosphates as substrates	chr2	27195610	27233181	5.786934	5.420597	5.610166	19.762033	19.11515	18.95458	7.269148	7.47716	7.477685	-2.180914308	0	0	-2.464640041	0	0	0.277295283	7.37E-06	2.25E-05
Pfx002564	PRKCE	Protein kinase C, epsilon	chr2	27287273	27290220	5.35866	5.351253	5.020209	0	0	0	34.197323	34.323509	33.660816	12.5162466	2.97E-26	7.52E-26	9.935692892	8.52E-17	1.82E-16	2.574276397	8.29E-287	3.22E-284
Pfx002565		Duodenase-1-like	chr2	27291186	27296935	6.074573	5.169766	4.300147	4.007416	4.124477	3.575707	10.592929	10.445765	9.132125	0.561234917	0.000242656	0.000352455	-0.276708571	0.130557917	0.156940013	0.83021203	3.79E-11	1.81E-10
Pfx002566		Trypsin-like serine protease	chr2	27310954	27322117	0.349782	0.724724	0.520901	0	0	0	0.441785	0.343422	0.31806	6.227926134	6.63E-06	1.04E-05	6.873581535	2.41E-07	4.05E-07	-0.654114506	0.089973729	0.144197188
Pfx002567	C19orf70	Component of the MICOS complex, a large protein complex of the mitochondrial inner membrane that plays crucial roles in the maintenance of crista junctions, inner membrane architecture, and formation of contact sites to the outer membrane	chr2	27324078	27327342	59.342121	59.434708	52.579517	183.178101	191.522842	187.077179	72.801254	75.21946	73.18293	-2.146930152	0	0	-2.397682174	0	0	0.244083921	3.98E-08	1.49E-07
Pfx002568	rgma	RGM domain family, member	chr2	27329366	27375515	29.471581	28.801702	26.692009	19.265402	18.826269	19.493551	25.518524	27.358213	26.284773	-0.343184535	2.54E-11	4.86E-11	-0.123272687	0.007902806	0.010570638	-0.226354467	2.93E-09	1.20E-08
Pfx002569	CELF5	Cugbp, Elav-like family member	chr2	27387182	27565820	1.580853	1.777941	1.410036	0	0.040963	0	0.819899	0.982616	0.895481	5.038669688	1.31E-07	2.22E-07	5.982059398	2.65E-11	5.05E-11	-0.948962919	1.92E-05	5.61E-05
Pfx002572	CREB3L3	cAMP responsive element binding protein 3-like	chr2	27595276	27601855	0.048044	0.063457	0	0.115847	0.069492	0.064807	0.077818	0.040039	0.021157	-1.628760416	0.083832926	0.101379243	-1.891147962	0.075220729	0.092824863	0.26043916	0.840847306	0.886519843
Pfx002573	eef2	Elongation factor	chr2	27608536	27613782	1424.763672	1385.759033	1306.932007	840.981018	804.780762	839.984314	1165.548584	1230.252075	1175.007446	-0.279265131	5.60E-28	1.45E-27	0.044621625	0.040829469	0.051615717	-0.330212494	3.52E-49	7.61E-48
Pfx002574	BTBD2	BTB (POZ) domain containing	chr2	27614095	27621737	20.085894	20.654814	18.190231	20.641651	19.987986	19.210051	19.788971	19.706892	20.106514	-0.806929472	1.77E-53	6.06E-53	-0.70562857	4.97E-42	1.44E-41	-0.107888232	0.014660816	0.028133407
Pfx002575	unc-13	Unc-13 homolog A (C. elegans)	chr2	27624200	27666503	4.986653	5.291556	4.79505	3.266499	3.370471	3.75054	4.584153	4.955559	4.644433	-0.354234204	7.73E-05	0.000115372	-0.147683676	0.087976389	0.107757513	-0.21317983	0.000458143	0.001126921
Pfx002576		DIL	chr2	27669420	27683683	0.071798	0.061484	0.10016	0.570777	0.527621	0.434027	0.088076	0.033449	0.129719	-3.321808882	1.75E-18	3.92E-18	-3.3818784	1.51E-22	3.53E-22	0.046856955	0.931974087	0.952952263
Pfx002577	MBD-like	domain protein	chr2	27687934	27694529	12.716827	13.147294	12.664151	0.344359	0.286232	0.175224	13.735083	11.978076	14.094069	4.774341378	1.30E-73	5.31E-73	4.845298228	1.25E-80	4.93E-80	-0.076359893	0.347384003	0.455482286
Pfx002578	tcf3	Transcription factor	chr2	27701928	27721638	17.588144	16.856335	16.591988	1.719444	1.332767	1.628492	14.385217	14.233756	13.346054	2.362088243	4.80E-177	3.56E-176	2.76354636	1.53E-270	1.45E-269	-0.407554398	6.58E-28	7.28E-27
Pfx002579	ZBTB7A	Zinc finger and BTB	chr2	27737827	27751093	1.461419	1.613895	1.177367	0.841008	0.938906	0.759911	1.176415	1.391952	1.199441	-0.237348023	0.371815984	0.410850687	0.048920949	0.848292933	0.866691352	-0.294255339	0.145161522	0.219040885
Pfx002580	MAP2K2	mitogen-activated protein kinase kinase	chr2	27754104	27763284	17.737831	16.896151	15.714987	12.953455	11.543951	12.043303	19.605906	19.267414	18.263208	-0.156380101	0.00578313	0.007705978	-0.220626268	9.49E-05	0.000142307	0.057785019	0.179659728	0.262709753
Pfx002581	PIAS4	Protein inhibitor of activated STAT	chr2	27766077	27775529	11.05365	10.499529	10.106205	9.180984	9.401496	8.954306	15.129098	14.539305	15.053123	-0.102575409	0.057543889	0.070628863	-0.482576185	9.35E-18	2.02E-17	0.37386099	1.63E-19	1.26E-18
Pfx002582	SCAMP4	Secretory carrier membrane protein 4	chr2	27776471	27781688	23.27492	24.544249	21.105354	6.727666	6.719083	6.52186	29.971144	29.242901	29.730659	1.353086065	1.45E-82	6.33E-82	1.102645873	1.34E-48	4.15E-48	0.24347287	1.00E-07	3.64E-07
Pfx002583	CHAF1A	Chromatin assembly factor 1 subunit	chr2	27792292	27804299	20.530155	21.692879	19.052031	27.645485	23.984322	25.297472	25.914007	25.736401	25.836941	-0.789927517	2.77E-78	1.17E-77	-1.010726001	1.91E-108	8.91E-108	0.21417593	5.90E-11	2.77E-10
Pfx002584	HDGFL2	Hepatoma-derived growth factor, related protein 2	chr2	27813505	27821659	29.248453	32.301769	28.430548	13.002174	11.666296	13.240561	31.58009	29.818947	30.186485	0.470263274	1.73E-12	3.40E-12	0.563409538	5.05E-16	1.06E-15	-0.099699214	0.0267336	0.048624626
Pfx002585	AP3D1	Adaptor-related protein complex 3, delta 1 subunit	chr2	27824223	27833308	7.084142	6.430418	6.806609	6.001687	4.863815	5.411322	5.308277	3.860985	4.268062	-1.075870844	1.92E-11	3.68E-11	-0.361190825	0.005424915	0.007348551	-0.720652892	6.86E-09	2.74E-08
Pfx002586	C2CD4C	C2 calcium-dependent	chr2	27856064	27857323	1.891836	1.149317	1.776278	0.081681	0.083175	0.049359	0.823586	1.233222	1.304061	3.053826096	9.81E-07	1.60E-06	3.693540737	2.58E-10	4.78E-10	-0.642649146	0.017524723	0.03309775
Pfx002587	GNA15	Guanine nucleotide binding protein (G protein), alpha 15 (Gq class)	chr2	27883663	27895756	3.824673	4.082587	3.474103	2.726844	2.492703	2.870685	2.667074	2.985873	3.256139	-0.662913453	1.31E-05	2.02E-05	-0.194086651	0.143495607	0.171724251	-0.475328034	5.18E-05	0.000143389
Pfx002588		Guanine nucleotide binding protein (G protein), alpha	chr2	27900515	27919699	0.394351	0.548313	1.009158	0.567512	0.639472	0.553491	1.116904	0.617245	1.155682	-0.093208919	0.829919977	0.847327329	-0.518128392	0.294412937	0.337947912	0.422807078	0.282752912	0.384814899
Pfx002589	AES	Amino-terminal enhancer of	chr2	27924671	27944665	38.389862	36.918644	34.340729	2.085314	2.618427	2.619279	26.710138	26.061466	26.18115	2.622438558	2.21E-208	1.88E-207	3.2141529	0	0	-0.598059867	5.51E-80	2.31E-78
Pfx002590	NA	NA	chr2	28022580	28022893	3.075434	2.32296	1.637132	0.308449	0	0	0.495249	0.62421	0.855371	1.761366323	0.21683387	0.248694189	3.699320304	0.000277493	0.000406134	-1.946043566	0.000243933	0.000622317
Pfx002591	TLE2	Transducin-like enhancer of split 2 (E(sp1) homolog, Drosophila)	chr2	28034846	28065201	2.076531	2.036936	1.985953	24.760637	24.162949	23.631081	2.632037	3.133539	2.723504	-3.896391184	0	0	-4.254549097	0	0	0.351551204	0.001460089	0.003332992
Pfx002592	tag-232	phosphofurin acidic cluster sorting protein	chr2	28080363	28156882	6.576964	7.749162	6.221484	0.290072	0.129171	0.119275	5.19417	4.773059	4.261155	3.863572908	7.68E-41	2.32E-40	4.511193623	1.71E-63	5.96E-63	-0.65542263	4.61E-11	2.18E-10
Pfx002593	klc4	Kinesin light chain	chr2	28161747	28176477	0.893109	0.69386	1.34041	0	0	0.153047	1.17219	0.615998	0.887951	3.209512288	0.062371477	0.076363812	3.466598034	0.045514211	0.057258976	-0.253576137	0.411332946	0.522334028
Pfx002594	PTK7	protein tyrosine kinase	chr2	28179637	28220720	24.421133	24.104887	23.651495	16.556313	15.923572	16.618639	18.698652	21.12113	18.42123	-0.556174706	5.18E-23	1.25E-22	-0.127110434	0.002989603	0.004121875	-0.435534132	7.12E-26	7.34E-25
Pfx002595	mark2	MAP microtubule affinity-regulating kinase 1	chr2	28223113	28261267	14.510194	13.65868	12.736292	8.707693	8.206189	8.532154	12.343577	11.954927	11.900464	-0.293273821	2.67E-07	4.47E-07	0.000864511	0.987798038	0.988964375	-0.30050711	1.60E-11	7.79E-11
Pfx002596		Creatine kinase	chr2	28262217	28269654	0.186833	0.202344	0.16587	0	0	0	0.025683	0.277371	0.140703	4.473027742	0.020365686	0.026046002	4.860324774	0.00327349	0.004501458	-0.397121235	0.624907825	0.716820568
Pfx002597	TRAF5	TNF receptor-associated factor	chr2	28270711	28281081	2.200025	2.011491	1.832216	0.930219	0.879949	1.015593	4.055418	4.302219	3.192913	1.220596593	1.08E-11	2.08E-11	0.408212075	0.025445378	0.032757302	0.805316513	1.07E-10	4.93E-10
Pfx002598	RCOR3	REST corepressor 3	chr2	28283651	28291118	7.936376	8.146784	7.09276	3.900513	3.574967	3.612179	9.540257	8.976677	8.953065	0.506653927	8.49E-11	1.60E-10	0.378923643	1.30E-06	2.13E-06	0.120938044	0.030043721	0.053959665
Pfx002599	KCNH1	Potassium voltage-gated channel, subfamily H	chr2	28293558	28342239	1.655075	2.026783	1.722148	0.035376	0.042497	0.064619	0.826977	0.865221	0.716256	3.162298288	2.83E-10	5.26E-10	4.440417311	1.18E-24	2.83E-24	-1.286073575	3.83E-13	2.09E-12
Pfx002600	PEX6	biogenesis factor 6	chr2	28357438	28369717	3.333506	3.805441	3.249289	2.947591	2.967167	2.86675	3.964036	4.672699	4.611402	-0.209406242	0.045739335	0.056715309	-0.441821807	1.18E-05	1.86E-05	0.22576873	0.008410014	0.016934433
Pfx002601	WWTR1	WW domain containing transcription regulator 1	chr2	28376203	28418369	43.414246	42.525787	40.09008	6.696971	6.465035	6.860022	26.35911	26.784216	26.286198	1.185680589	4.11E-169	2.94E-168	1.969894422	0	0	-0.790526422	1.59E-223	3.29E-221
Pfx002603		Gamma-glutamyltranspeptidase 2-like	chr2	28426581	28435586	1.053584	1.161551	1.151067	0	0.049113	0.088993	0.771482	0.696534	0.838024	3.133278647	1.40E-07	2.37E-07	3.794609773	7.75E-13	1.53E-12	-0.666748775	0.001033416	0.002413708
Pfx002604	TM4SF1	Transmembrane 4 L six family member 18	chr2	28440637	28443899	23.954121	26.361111	22.194588	0.747203	0.667783	0.514752	21.087687	23.665209	21.200459	4.273513952	1.08E-152	7.12E-152	4.528142075	2.18E-180	1.45E-179	-0.261857357	5.74E-06	1.77E-05
Pfx002605	CP	Belongs to the multicopper oxidase family	chr2	28444318	28453940	0.207087	0.149139	0.090218	0	0	0.012246	0.229399	0.100934	0.09779	4.062144139	0.002143209	0.00294382	4.220621465	0.00097227	0.001380832	-0.168517137	0.731774512	0.79989358
Pfx002606	HPS3	Hermansky-Pudlak syndrome 3	chr2	28455174	28468644	5.777968	5.660249	4.933788	0.189757	0.147319	0.237549	5.810693	6.075462	6.470822	4.169782227	2.50E-81	1.08E-80	4.120324515	2.09E-80	8.23E-80	0.042723963	0.586785962	0.682308871
Pfx002607		Fetuin B	chr2	28469246	28473716	0	0.033688	0	0.152632	0.047762	0.135075	0.037563	0	0	-3.799110829	0.011067115	0.01446216	-3.905378004	0.009384261	0.012499119	0.150039242	0.970095023	0.979685213
Pfx002608	FETUB	Fetuin B	chr2	28475629	28478055	0	0	0	0.105357	0.069228	0.111489	0.035382	0	0	-3.877692182	0.007417523	0.009807176	-5.806927992	0.000274976	0.000402612	1.924807153	0.633555619	0.719307942
Pfx002609	ahsg	Cystatin-like domain	chr2	28479479	28481546	0.118889	0.173701	0.163715	0	0.074924	0.034577	0.323357	0.694736	0.247295	2.712729667	0.005178615	0.006920048	1.472480277	0.193140476	0.22739519	1.230294863	0.028805808	0.052002455
Pfx002610		Cystatin-like domain	chr2	28484264	28492979	4.786331	4.102785	4.97098	0.065029	0.09047	0	11.102854	12.82012	12.203864	6.951188386	1.54E-43	4.79E-43	5.691458245	1.52E-26	3.75E-26	1.255353021	2.84E-32	3.67E-31
Pfx002611		Kallmann syndrome 1b sequence	chr2	28496399	28529046	5.669647	5.145207	5.415142	0.742097	0.912232	0.612854	4.781012	5.549059	4.418493	1.883025918	9.35E-17	2.02E-16	2.143877354	2.29E-24	5.48E-24	-0.266729869	0.02153528	0.039917724
Pfx002612	SENP5	SUMO sentrin specific peptidase 5	chr2	28533158	28540258	6.269666	6.920418	5.669775	12.077534	11.936435	11.46614	8.593017	8.527658	8.51401	-1.270487261	2.49E-80	1.07E-79	-1.594840853	5.26E-98	2.31E-97	0.317511109	6.59E-06	2.02E-05
Pfx002613	NCBP2	Component of the cap-binding complex (CBC), which binds co-transcriptionally to the 5' cap of pre-mRNAs and is involved in various processes such as pre-mRNA splicing, translation regulation, nonsense-mediated mRNA decay, RNA-mediated gene silencing (RNAi) by microRNAs (miRNAs) and mRNA export. The CBC complex is involved in mRNA export from the nucleus, leading to the recruitment of the mRNA exp…	chr2	28540481	28543542	12.432257	14.013261	12.635259	200.377365	194.89389	190.835617	18.975046	18.183697	16.361084	-4.255240993	0	0	-4.586707246	0	0	0.32558699	0.000557744	0.001356578
Pfx002614	PHKA2	Phosphorylase b kinase catalyzes the phosphorylation of serine in certain substrates, including troponin I	chr2	28544074	28566782	7.492129	7.494726	6.812014	0.425121	0.326653	0.486248	5.683193	5.759196	5.53016	2.963223906	4.71E-87	2.12E-86	3.442276054	6.95E-136	3.76E-135	-0.485973561	1.19E-16	7.96E-16
Pfx002615	MCF2L2	MCF.2 cell line derived transforming sequence-like 2	chr2	28570717	28639824	4.013174	4.086126	4.02892	1.185847	0.821345	1.040972	2.121004	1.983136	1.462246	0.06540544	0.747040161	0.769747737	1.308222917	4.82E-19	1.07E-18	-1.250188826	6.10E-29	7.03E-28
Pfx002616	ECT2	Epithelial cell transforming sequence 2 oncogene	chr2	28644035	28671652	2.830104	3.011368	2.563635	11.624612	11.139094	11.093461	3.09336	2.819697	3.540339	-2.638247151	7.21E-188	5.65E-187	-2.692093537	3.71E-264	3.43E-263	0.047868656	0.658389748	0.740318461
Pfx002618	NLGN1	Neuroligin 1	chr2	28808816	28810969	0.031622	0.154151	0.177853	0	0.067614	0	0	0.301312	0.153029	1.878526251	0.368777916	0.40770165	1.679676415	0.381612766	0.429652981	0.19587355	0.87682609	0.911555609
Pfx002620	NLGN1	Neuroligin 1	chr2	28970324	28982994	0.08654	0.288449	0.214507	0.057223	0.055872	0.067123	0	0.088116	0.023531	-1.250335646	0.321955089	0.359904483	1.01603551	0.219523653	0.256716446	-2.276674502	0.009649788	0.019210406
Pfx002621	NAALADL2	acidic dipeptidase-like	chr2	29016385	29230846	0.073749	0.042959	0	1.353031	1.333712	1.30081	0.018631	0	0.072817	-6.085456234	6.98E-13	1.39E-12	-5.701579046	1.19E-13	2.39E-13	-0.387449958	0.742591271	0.808225464
Pfx002622	NA	NA	chr2	29231938	29233643	0	0.003234	0.106271	0.568259	0.471675	0.446316	0.030552	0	0.090806	-4.153341065	7.93E-09	1.40E-08	-4.185756484	6.09E-08	1.05E-07	-0.017509113	0.991270809	0.993760455
Pfx002623			chr2	29268126	29352410	0.956529	0.774441	0.729277	0.047569	0	0	1.058863	1.227228	1.368211	5.091836672	9.48E-08	1.61E-07	4.640522202	3.01E-06	4.86E-06	0.445924669	0.111188924	0.173704752
Pfx002624	TBL1XR1	Transducin (beta)-like 1 X-linked receptor 1a	chr2	29355935	29410910	32.298553	32.583794	30.8594	61.328545	57.952507	60.659309	37.498817	40.755562	41.059174	-1.393851449	2.79E-200	2.30E-199	-1.593082664	0	0	0.192883017	1.85E-06	6.04E-06
Pfx002627	ZMAT3	Zinc finger, matrin-type	chr2	29524938	29533497	0.948258	0.670916	0.480518	0.507635	0.377495	0.209246	1.29263	0.840317	1.102081	0.743035484	0.124041286	0.146919198	0.241207511	0.65163851	0.69240986	0.493422538	0.150285055	0.225692077
Pfx002628	PIK3CA	3-kinase, catalytic subunit alpha	chr2	29534395	29554029	4.893425	4.84782	4.607821	0.629742	0.625459	0.597935	4.581889	4.452013	4.429104	2.058724747	2.42E-82	1.06E-81	2.269118352	1.34E-109	6.31E-109	-0.216526306	7.94E-05	0.000214989
Pfx002629		Vitellogenin	chr2	29555799	29562927	0.020801	0.04492	0.077304	0.027683	0.032426	0.023446	0.089346	0.14296	0.049604	0.885427259	0.273094251	0.30784214	0.102834592	0.909190357	0.92173322	0.78003692	0.240730487	0.33624693
Pfx002630		Vitellogenin	chr2	29570853	29577935	0.021639	0.076709	0.083749	0.0354	0.023338	0.033495	0.103016	0.048703	0.072001	0.394369305	0.619300957	0.653227407	0.236273871	0.780453353	0.803487187	0.154347989	0.813464023	0.865787697
Pfx002631	CTBS	Belongs to the glycosyl hydrolase 18 family	chr2	29579445	29582482	7.277286	6.872648	6.19609	77.187149	77.010872	76.48291	14.087694	11.817217	13.651686	-3.34332855	0	0	-4.184968216	0	0	0.835323524	9.70E-19	7.20E-18
Pfx002632	SPATA1	Spermatogenesis-associated protein	chr2	29582576	29585320	0.39704	0.165118	0.190942	0.076431	0.431194	0.340201	0.532514	0.679877	0.331812	0.023593032	0.971109401	0.974122475	-0.900195211	0.227973479	0.265948953	0.91637277	0.072463567	0.119025799
Pfx002633	RPF1	Ribosome production factor	chr2	29586465	29594797	15.617459	14.22622	13.573211	45.370438	40.66235	41.509457	16.907293	17.327457	16.982878	-2.116238813	0	0	-2.237051191	0	0	0.114467767	0.052191229	0.088769558
Pfx002634	DNASE2B	Deoxyribonuclease II beta	chr2	29595872	29599026	4.443577	4.696616	4.024543	0.064758	0.155604	0.080302	4.815341	5.624712	5.143844	4.757936461	4.33E-36	1.24E-35	4.63203568	3.98E-34	1.07E-33	0.118428937	0.309941507	0.415399893
Pfx002635	UOX	Catalyzes the oxidation of uric acid to 5- hydroxyisourate, which is further processed to form (S)-allantoin	chr2	29600094	29606995	1.635002	1.991265	1.462356	1.7594	1.772902	1.552727	3.078844	3.767453	3.137151	0.168402516	0.275446481	0.31020309	-0.684618835	8.30E-05	0.000124795	0.84489012	1.61E-10	7.32E-10
Pfx002636	PRKACB	Protein kinase, cAMP-dependent, catalytic, beta	chr2	29616234	29633925	3.047966	3.167936	3.165125	3.899024	3.696465	3.599005	3.294895	2.968074	2.806977	-1.105241454	7.82E-30	2.07E-29	-0.937059588	8.25E-25	1.98E-24	-0.174404798	0.047916893	0.082102818
Pfx002637	TTLL7	Tubulin tyrosine ligase-like family, member 7	chr2	29646349	29692143	2.08194	2.381664	2.006275	4.279473	4.407155	3.75687	2.581935	2.289726	2.681706	-1.52087052	1.13E-39	3.36E-39	-1.625490485	4.05E-46	1.22E-45	0.098109904	0.371558061	0.481405969
Pfx002638	LPHN2	Belongs to the G-protein coupled receptor 2 family	chr2	29820141	29873197	0.80156	1.046643	1.084488	0.529581	0.448892	0.55632	2.693243	2.695124	2.53684	1.558954724	6.39E-19	1.45E-18	0.251216559	0.297010618	0.340716832	1.303529122	4.16E-22	3.62E-21
Pfx002639	ELTD1	EGF, latrophilin and seven transmembrane	chr2	29968218	29983277	4.257503	4.017932	4.248126	0.10047	0.083146	0.187757	3.452258	3.438099	3.636602	3.991244424	1.67E-60	6.12E-60	4.360271982	1.62E-76	6.19E-76	-0.374075783	4.12E-06	1.29E-05
Pfx002640		Vitellogenin 3, phosvitinless	chr2	29984188	29994238	0.195185	0.014491	0.052005	0	0	0.02062	0.089941	0.186737	0.170593	3.591948621	0.00200485	0.002760077	2.939574048	0.052141259	0.065194317	0.655945271	0.306190009	0.411055553
Pfx002641	MPV17L2	Belongs to the peroxisomal membrane protein PXMP2 4 family	chr2	30001458	30009591	21.418966	22.01302	21.234955	6.598228	6.370777	6.798157	13.660214	13.541874	12.999046	0.221372486	0.001392208	0.001937961	1.026336819	1.25E-60	4.26E-60	-0.811138631	3.72E-76	1.45E-74
Pfx002642	TTC39C	Tetratricopeptide repeat domain 39C	chr2	30012203	30025711	0.261036	0.437065	0.321151	0.098481	0.103921	0.055814	0.974542	0.522459	0.95635	2.359378883	3.68E-05	5.57E-05	1.230001768	0.05824005	0.072544219	1.121246406	0.001633955	0.003696915
Pfx002643	NA	NA	chr2	30030008	30041333	3.013647	2.755683	2.238353	0.053085	0	0	13.21703	13.635265	13.665958	8.72551084	4.05E-10	7.47E-10	6.502508722	5.85E-06	9.31E-06	2.214378539	2.06E-195	3.71E-193
Pfx002644	TNFAIP8L1	Tumor necrosis factor alpha-induced protein	chr2	30048186	30056043	12.16841	12.504313	11.770679	36.145756	36.266777	35.105728	13.751966	14.947639	15.555005	-2.081408695	5.87E-253	5.91E-252	-2.243505436	0	0	0.155749332	0.013366298	0.025882111
Pfx002645	NA	NA	chr2	30056507	30059163	1.153853	1.21595	0.634556	0.346358	0.415543	0.668388	0.896041	1.017237	1.192149	0.288881153	0.451180735	0.490687649	0.346221388	0.396208272	0.444904978	-0.066907934	0.802109486	0.856804138
Pfx002646	NA	NA	chr2	30059826	30061982	0.853974	0.856203	0.898044	0.047319	0.316211	0.224053	0.443736	0.641109	0.508546	0.588605108	0.360514478	0.399095626	1.420577658	0.011221198	0.014858702	-0.837682011	0.011550609	0.02265252
Pfx002647	C19orf10	Chromosome 19 open reading frame 10	chr2	30062258	30069206	4.430889	4.239633	3.680858	24.886778	24.430433	24.392883	4.448243	4.571311	4.795482	-3.213991037	0	0	-3.25959335	0	0	0.039491788	0.68154367	0.759329683
Pfx002648	NMRK2	Muscle-specific beta 1 integrin binding protein	chr2	30071285	30074754	17.943607	21.236479	18.570671	55.130154	56.14082	55.717373	14.348598	16.978928	18.457802	-2.545902732	3.55E-199	2.92E-198	-2.21463404	5.47E-212	4.15E-211	-0.337475374	0.000148992	0.000390782
Pfx002649	ATCAY	Ataxia, cerebellar, Cayman type a	chr2	30078027	30081823	0.285364	0.460871	0.36503	0	0.055582	0.035847	3.499455	2.387693	3.149113	5.288072237	5.12E-13	1.02E-12	2.425083438	0.018585637	0.024191944	2.849544123	2.34E-19	1.79E-18
Pfx002650	ZFR2	Zinc finger RNA binding protein 2	chr2	30084824	30103190	8.85088	9.399683	8.26351	1.31866	0.970415	1.05296	8.344451	7.709895	7.314373	2.002403146	3.23E-64	1.22E-63	2.302810251	5.32E-99	2.35E-98	-0.307353087	6.89E-08	2.54E-07
Pfx002651	MATK	Megakaryocyte-associated tyrosine kinase	chr2	30105439	30113828	1.763687	1.780444	1.842287	0.028652	0.036209	0.067321	1.862547	1.629631	1.588694	4.202041694	1.55E-11	2.98E-11	4.398332808	4.77E-13	9.44E-13	-0.201701038	0.328831591	0.436150356
Pfx002652	RAX2	Retinal homeobox	chr2	30118936	30121431	1.409128	1.335413	1.685106	0	0	0	4.2967	3.047985	3.694419	8.643486468	1.53E-12	3.01E-12	7.451813471	4.41E-09	7.89E-09	1.189938314	1.12E-07	4.07E-07
Pfx002653	CHERP	Calcium homeostasis endoplasmic reticulum	chr2	30126000	30139219	15.809608	16.726419	15.780776	11.742526	11.638	12.331359	17.646721	18.178673	17.048286	-0.236580654	3.69E-05	5.59E-05	-0.247289173	2.80E-05	4.31E-05	0.00440659	0.917897342	0.94152304
Pfx002654	CALR	Calreticulin	chr2	30145430	30151313	18.496767	17.727348	16.31085	11.918051	13.799196	13.207443	15.313413	18.136894	17.568174	-0.413466203	3.08E-05	4.68E-05	-0.253845823	0.003960106	0.005410876	-0.166101984	0.010944504	0.021576647
Pfx002655	NA	NA	chr2	30152100	30153385	1.343965	1.460057	1.256757	0	0	0	1.995411	2.092448	1.677055	8.174446157	3.44E-11	6.56E-11	7.790546283	4.16E-10	7.67E-10	0.376072896	0.086663604	0.139506796
Pfx002656		Kelch-like protein	chr2	30154450	30165617	16.195995	16.400944	15.304573	3.979204	3.113122	3.556192	15.061757	16.322351	15.251489	1.330187151	6.47E-62	2.39E-61	1.487551813	1.60E-87	6.60E-87	-0.16382865	4.30E-05	0.000120253
Pfx002657	CERS4	Ceramide synthase	chr2	30165875	30175878	2.193679	2.070694	2.062122	0.340162	0.458775	0.360947	2.292606	2.984502	2.809752	1.979271187	2.77E-15	5.80E-15	1.746919619	9.96E-13	1.96E-12	0.22644803	0.099075973	0.156967678
Pfx002658	FBN3	Fibrillin	chr2	30187576	30264160	1.236891	1.676436	1.31185	0.110846	0.130677	0.086281	1.06087	1.143756	1.176385	2.53569817	1.10E-24	2.71E-24	2.972701841	5.25E-33	1.39E-32	-0.444494904	0.00031637	0.000795642
Pfx002659	CTXN1	Cortexin 1	chr2	30269384	30269632	0.602256	0.807753	0.052995	0.343945	0	0	1.040599	0.760043	0.34939	1.618876922	0.279004892	0.313802636	1.23789905	0.462979143	0.512314319	0.363946767	0.696650914	0.771499758
Pfx002660	TIMM44	Essential component of the PAM complex, a complex required for the translocation of transit peptide-containing proteins from the inner membrane into the mitochondrial matrix in an ATP-dependent manner	chr2	30296550	30305564	8.089509	8.16668	6.765702	18.099316	17.40411	17.305527	7.621347	7.620232	7.250228	-2.032050882	4.25E-211	3.64E-210	-1.881857415	1.82E-165	1.14E-164	-0.156648648	0.036018421	0.063500634
Pfx002661	TICAM1	Toll-like receptor adaptor molecule 1	chr2	30306981	30310705	9.082883	9.957265	9.162538	16.957415	15.119386	16.62887	9.437223	9.807239	8.983777	-1.588444186	1.13E-124	6.43E-124	-1.470151093	3.46E-105	1.58E-104	-0.124677586	0.050177512	0.085659226
Pfx002662	UHRF1	Ubiquitin-like, containing PHD and RING finger domains, 1	chr2	30314430	30370913	7.274719	6.793448	6.667638	8.241075	7.987831	8.173795	7.047477	6.426168	6.457153	-1.093926071	1.97E-88	8.96E-88	-0.918562673	1.02E-72	3.79E-72	-0.181591469	0.000150033	0.000393275
Pfx002663	NA	NA	chr2	30370964	30372872	2.784059	2.879845	3.244909	1.121753	1.291052	0.971157	4.608227	4.240263	4.026516	1.118302045	4.78E-09	8.53E-09	0.708675834	0.000832742	0.001186879	0.404677911	0.001554421	0.003531654
Pfx002665	ptprs	Protein tyrosine phosphatase, receptor type, s	chr2	30746219	30782570	0.642969	0.992946	1.103467	0.069352	0.045451	0	0.242974	0.431842	0.393777	2.396804544	0.022051065	0.028133357	3.841618282	6.30E-06	1.00E-05	-1.447431268	0.000498665	0.001221485
Pfx002666	ptprs	Protein tyrosine phosphatase, receptor type, s	chr2	30787027	30897982	4.586895	5.237633	4.121368	0.286673	0.249854	0.26554	3.152673	3.186295	2.718589	2.683893992	1.39E-61	5.14E-61	3.42352703	5.16E-115	2.51E-114	-0.747301473	2.76E-22	2.42E-21
Pfx002667	GIPC3	GIPC PDZ domain containing family, member 3	chr2	30904172	30913793	0.578112	0.115388	0.465137	0	0.100036	0	0.414698	0.24131	0.217448	2.11692404	0.11221421	0.133678271	2.580807176	0.053078635	0.066306187	-0.465176715	0.483891502	0.591284057
Pfx002668		Si zfos-943e10.1	chr2	30926869	30934340	2.146531	2.027489	1.082066	0.910351	0.39796	0.494761	2.267513	2.059034	2.439708	1.109651773	0.0069596	0.009219736	0.848569892	0.068496167	0.084873342	0.25109721	0.349265156	0.457535251
Pfx002669	FTSJ3	methyltransferase involved in the processing of the 34S pre-rRNA to 18S rRNA and in 40S ribosomal subunit formation	chr2	30935962	30954654	15.164469	15.36343	14.448812	16.400225	14.497975	14.952424	20.232359	20.87838	22.501781	-0.327676269	6.28E-07	1.03E-06	-0.709788412	4.67E-34	1.25E-33	0.375951318	1.02E-13	5.76E-13
Pfx002670	LONP1	ATP-dependent serine protease that mediates the selective degradation of misfolded, unassembled or oxidatively damaged polypeptides as well as certain short-lived regulatory proteins in the mitochondrial matrix. May also have a chaperone function in the assembly of inner membrane protein complexes. Participates in the regulation of mitochondrial gene expression and in the maintenance of the integ…	chr2	30955385	30967286	16.930399	15.99884	15.767164	13.405135	11.951694	12.625105	17.361761	17.345579	17.672108	-0.337127181	4.89E-11	9.29E-11	-0.324041433	7.69E-10	1.41E-09	-0.01903699	0.633546543	0.719307942
Pfx002671	RPL36	Belongs to the eukaryotic ribosomal protein eL36 family	chr2	30968389	30970707	3083.879395	2956.304443	3082.466553	939.728455	811.972473	871.654907	3187.06665	3132.646484	3234.197266	1.06435186	1.25E-203	1.04E-202	1.118013859	1.35E-141	7.53E-141	-0.059741904	0.250349758	0.347785251
Pfx002672	LMNB2	Belongs to the intermediate filament family	chr2	30970997	30983342	6.461257	6.294078	5.807985	3.219845	3.406614	2.916804	5.687139	4.805524	5.265317	-0.080000941	0.587526794	0.622136189	0.273230166	0.03784979	0.048000258	-0.359395048	0.000476355	0.001169339
Pfx002673	hrh4	Belongs to the G-protein coupled receptor 1 family	chr2	30990669	31002007	0.238841	0.020915	0.240467	0	0	0	0.874931	0.548367	0.661806	6.687570717	5.40E-07	8.91E-07	4.790047677	0.010595394	0.014054516	1.91150379	0.000440591	0.001086696
Pfx002674	IMPACT	Impact RWD domain protein	chr2	31014619	31053720	1.083843	0.791759	0.985199	6.396778	6.000695	5.81454	1.566611	1.811126	1.515492	-2.689564677	3.69E-64	1.39E-63	-3.341977949	3.36E-78	1.30E-77	0.645022109	0.005251598	0.010938022
Pfx002675	CEP19	Centrosomal protein	chr2	31058877	31061834	8.040039	8.525553	7.834476	7.74538	6.707492	7.091917	8.850516	10.424048	9.153322	-0.400960195	2.68E-05	4.08E-05	-0.502807703	5.25E-09	9.37E-09	0.09526273	0.201849881	0.289789625
Pfx002676	PIGX	biosynthesis, class X	chr2	31061887	31066087	9.877219	10.500812	10.730123	18.37463	19.928581	17.225767	21.013195	21.293627	21.086124	-0.610468673	2.60E-11	4.96E-11	-1.516025089	4.60E-44	1.36E-43	0.899722493	4.05E-27	4.37E-26
Pfx002677	PAK2	P21 (CDKN1A)-activated kinase	chr2	31069045	31078881	9.267559	8.962298	8.770805	15.289508	13.574207	13.474365	9.796384	9.760886	9.418427	-1.347778987	1.23E-102	6.22E-102	-1.330831525	2.50E-99	1.11E-98	-0.023126316	0.679209013	0.757146567
Pfx002678	AQP12B	Aquaporins facilitate the transport of water and small neutral solutes across cell membranes	chr2	31089159	31091598	3.021458	4.31337	3.159091	24.165915	24.598536	24.534674	4.327234	3.978701	4.014221	-3.37108436	0	0	-3.484368064	7.97E-219	6.20E-218	0.107484288	0.442103248	0.553130762
Pfx002679	dally	Cell surface proteoglycan that bears heparan sulfate	chr2	31094187	31140252	0.447705	0.253082	0.473488	0	0	0.013226	0.060199	0	0.036957	2.03356214	0.322891256	0.360746209	5.608197829	9.89E-07	1.63E-06	-3.58692642	8.46E-11	3.93E-10
Pfx002680	GPC1	Cell surface proteoglycan that bears heparan sulfate	chr2	31167608	31180045	7.04299	6.758965	6.964101	0.140211	0.103425	0.142073	3.051706	3.911809	4.302775	4.020864331	5.88E-25	1.46E-24	5.016900949	1.04E-48	3.22E-48	-1.001771564	1.17E-15	7.44E-15
Pfx002681	ANKMY1	Ankyrin repeat and MYND	chr2	31181374	31200262	1.509894	1.408337	1.334821	1.306323	1.303265	1.159729	4.931591	4.783875	5.395956	1.200865979	6.80E-22	1.61E-21	-0.50854732	0.000899592	0.001279757	1.703168178	9.50E-65	2.92E-63
Pfx002682	NA	NA	chr2	31201560	31217530	48.009193	49.679115	46.041862	1.258301	1.325341	1.149781	40.918385	42.433308	42.929855	4.270661864	1.14E-287	1.32E-286	4.575514293	0	0	-0.3110315	2.87E-15	1.79E-14
Pfx002683	LPL	The primary function of this lipase is the hydrolysis of triglycerides of circulating chylomicrons and very low density lipoproteins (VLDL). Binding to heparin sulfate proteogylcans at the cell surface is vital to the function. The apolipoprotein, APOC2, acts as a coactivator of LPL activity in the presence of lipids on the luminal surface of vascular endothelium	chr2	31233402	31240337	36.146584	35.386585	32.790482	7.102283	6.843988	6.158255	28.904652	31.211704	28.253998	1.334103827	2.48E-86	1.12E-85	1.691889387	1.58E-178	1.04E-177	-0.364311003	1.84E-23	1.71E-22
Pfx002684		Lipoprotein lipase-like	chr2	31244594	31251661	2.582682	2.350155	2.915982	3.078669	2.847965	2.82276	4.557671	4.03993	4.394337	-0.229097619	0.050428885	0.062319721	-0.834136227	5.83E-09	1.04E-08	0.600363267	8.20E-08	3.00E-07
Pfx002685		Disintegrin and metalloproteinase domain-containing protein 10-like	chr2	31252522	31275502	0.35022	0.554996	0.406179	0.033166	0.086655	0.061741	0.078512	0	0.05458	-1.210976299	0.313505478	0.350821003	1.991913013	0.0021041	0.002929027	-3.202957391	1.08E-06	3.58E-06
Pfx002686	SAFB	Scaffold attachment factor	chr2	31278354	31287987	33.318054	33.569275	31.899279	5.136807	5.100498	5.252232	34.503166	36.143623	34.128128	1.954326056	2.18E-217	1.92E-216	1.98831084	5.45E-243	4.65E-242	-0.040267198	0.235954799	0.330871978
Pfx002687		lymphoid tissue lymphoma translocation	chr2	31289978	31301520	4.694548	4.704827	4.052922	0.392468	0.429666	0.408035	4.909012	4.919449	4.838997	2.752596657	7.27E-43	2.25E-42	2.744679919	1.60E-42	4.67E-42	0.00077687	0.993526215	0.995605573
Pfx002688	MRPL54	ribosomal protein L54	chr2	31308977	31310493	15.93028	16.436758	16.392576	179.950241	180.550629	179.72995	34.876152	32.511547	33.595959	-3.220591618	0	0	-4.152317469	0	0	0.924858032	6.19E-35	8.74E-34
Pfx002689	FAM32A	Family with sequence similarity 32, member A	chr2	31310606	31313356	35.077778	35.748428	34.041702	132.554703	132.278366	124.770592	49.551704	56.329281	56.289242	-2.065929247	5.44E-266	5.79E-265	-2.576201754	0	0	0.50389667	1.23E-17	8.64E-17
Pfx002691		Kruppel-like factor	chr2	31395221	31397716	37.912926	35.125874	34.665596	1.477747	1.127585	1.424643	42.789856	44.961086	43.418343	4.215730162	0	0	4.050404891	3.95E-300	4.12E-299	0.159558098	6.34E-05	0.000173593
Pfx002692	EPS15L1	Epidermal growth factor receptor	chr2	31402902	31435645	5.050743	5.324731	4.95852	2.392137	2.046942	2.218432	5.666096	5.329803	5.37677	0.496692193	2.06E-08	3.60E-08	0.520489119	2.03E-09	3.66E-09	-0.030044187	0.613906202	0.707108414
Pfx002693	STIL	TAL1 (SCL) interrupting locus	chr2	31436652	31451237	3.060199	2.982797	2.819942	4.76914	4.377485	4.729013	4.60463	4.034813	4.830364	-0.842841757	4.20E-18	9.33E-18	-1.329841053	4.31E-52	1.37E-51	0.480834038	3.73E-08	1.40E-07
Pfx002694	NA	NA	chr2	31451818	31452543	0	0.067911	0	0.71032	1.001729	1.268203	0	0.069294	0	-5.913459183	3.27E-07	5.44E-07	-6.001330512	2.51E-07	4.21E-07	0.171110806	0.965842087	0.976841033
Pfx002695	RC3H1	Ring finger and CCCH-type domains 1	chr2	31453079	31473618	3.075044	3.403085	3.334275	1.503225	1.343672	1.458373	2.476563	2.292208	2.525432	-0.041302138	0.724334723	0.750888463	0.505970893	5.26E-06	8.39E-06	-0.553026619	8.28E-11	3.85E-10
Pfx002696	NA	NA	chr2	31473747	31477473	11.292198	11.041827	10.566103	2.492027	3.075012	2.494491	9.327774	9.698541	9.769244	1.032699472	7.21E-22	1.71E-21	1.343479128	1.27E-38	3.57E-38	-0.316835284	1.33E-09	5.64E-09
Pfx002697	SERPINC1	Serine (or cysteine) proteinase inhibitor, clade C (antithrombin), member 1	chr2	31479193	31485002	1.396606	1.355639	0.670475	0.061261	0.131448	0.087883	1.529237	1.507017	2.001696	3.272834038	2.86E-12	5.60E-12	2.817346305	1.53E-07	2.59E-07	0.443433584	0.065500569	0.108870742
Pfx002698	ZBTB37	Zinc finger and BTB	chr2	31486285	31499247	1.165426	1.147802	1.148674	0.606232	0.515412	0.61206	1.341184	1.181869	1.366836	0.362601234	0.023999555	0.030522215	0.312997729	0.042002945	0.053026223	0.044059434	0.695949064	0.771154234
Pfx002699	S1PR1	Belongs to the G-protein coupled receptor 1 family	chr2	31504264	31505361	32.721096	37.321323	29.99736	0.096075	0.070677	0.041136	14.904459	16.120474	15.32081	6.912833165	2.26E-43	7.03E-43	8.139791664	2.24E-61	7.70E-61	-1.234223591	8.00E-67	2.57E-65
Pfx002700	DPH5	diphthine synthase activity	chr2	31540901	31549849	11.48986	11.393317	10.125981	45.893147	45.182697	45.590279	10.666512	10.356584	9.755231	-2.953207122	0	0	-2.732991818	0	0	-0.226381887	0.004073897	0.008641443
Pfx002701	VCAM1	Vascular cell adhesion	chr2	31551076	31581242	12.590165	12.800956	10.227212	16.588772	15.210855	16.147776	12.891486	13.258195	14.149822	-1.05129288	2.26E-51	7.59E-51	-1.113790431	1.64E-48	5.04E-48	0.055710497	0.41281162	0.52378378
Pfx002702		RNase H	chr2	31591729	31595166	0.045542	0.076881	0.087945	0.025178	0	0	0.132528	0.156525	0.083136	2.83941707	0.015024294	0.019440934	2.134898799	0.113471885	0.137307271	0.701963897	0.231622073	0.325867366
Pfx002703	GPR88	G protein-coupled receptor 88	chr2	31597864	31598874	0.877278	0.989429	0.539678	0	0	0.038318	0.224174	0.845486	0.619409	4.256634612	0.001194814	0.001670703	4.847992242	4.90E-05	7.44E-05	-0.604488843	0.162290426	0.241339885
Pfx002704	NA	NA	chr2	31604144	31605836	6.235572	5.7709	4.929264	0.973403	1.256462	1.168325	3.774578	4.599749	3.575639	1.004216485	3.14E-06	5.00E-06	1.622015195	6.87E-18	1.49E-17	-0.625324854	2.83E-07	9.91E-07
Pfx002705	CDC14A	CDC14 cell division cycle 14 homolog A	chr2	31606086	31641764	4.683179	4.661219	4.374937	2.114726	1.81874	2.430534	2.842508	3.207844	3.28364	-0.251597874	0.125620569	0.1486597	0.420153059	0.00324858	0.004468596	-0.678002362	1.09E-10	5.01E-10
Pfx002706	RTCA	RNA 3'-terminal phosphate cyclase	chr2	31643381	31651871	13.3477	12.023941	11.908145	8.445438	8.666163	7.863412	14.172676	14.947472	13.647568	-0.026051849	0.692039304	0.720062607	-0.10568289	0.132110392	0.158719657	0.073381047	0.130101578	0.199357763
Pfx002707	DBT	Dihydrolipoamide acetyltransferase component of pyruvate dehydrogenase complex	chr2	31653326	31659653	7.225629	6.247496	5.828206	11.00953	11.486726	10.642294	7.941123	8.554793	8.574141	-1.204072217	2.22E-52	7.52E-52	-1.464513306	2.61E-61	8.96E-61	0.253900766	0.00113319	0.002629809
Pfx002708		regulation of intraciliary retrograde transport	chr2	31659999	31660340	0.467754	1.143413	0.746516	0	0.109743	0	1.791327	1.618067	1.535883	4.211715286	0.000790522	0.001116483	3.245689291	0.025415159	0.032720311	0.948746644	0.072771916	0.119442115
Pfx002709	LRRC39	Leucine rich repeat containing 39	chr2	31662922	31665877	1.248906	1.219285	1.053219	2.311035	2.222206	2.421337	1.9939	2.254811	1.872432	-0.987016249	4.31E-05	6.51E-05	-1.662639931	1.17E-10	2.19E-10	0.668932931	0.007270896	0.014781596
Pfx002710	OSBPL1A	Oxysterol binding protein-like 1A	chr2	31671146	31693582	2.477889	2.818172	2.469896	0.807367	0.853542	1.138007	1.879168	1.954717	2.103823	0.277069172	0.165185399	0.192421669	0.783349463	2.48E-05	3.83E-05	-0.51276358	1.66E-05	4.87E-05
Pfx002711	CARTPT	Cocaine- and amphetamine-regulated transcript	chr2	31695097	31696900	0.068521	0.216999	0.223644	1.124691	0.616739	0.789258	0.483868	0	0.196115	-2.590059522	0.001732514	0.002393519	-2.770878162	0.000115142	0.000171875	0.171712515	0.881035413	0.91435894
Pfx002712	MAP1S	Microtubule-associated protein 1S	chr2	31699298	31723195	11.229924	12.223731	10.503876	3.510754	3.7393	3.655084	10.655931	10.305076	10.116471	0.70744171	6.10E-26	1.54E-25	0.953054767	1.31E-42	3.83E-42	-0.252555615	6.50E-09	2.60E-08
Pfx002713		Interferon-induced protein 44-like	chr2	31725066	31732318	21.336784	23.769436	23.711447	0.220048	0.460651	0.28009	9.982747	9.010507	10.4702	4.117916183	3.44E-61	1.26E-60	5.461043306	3.32E-133	1.77E-132	-1.347471046	3.95E-69	1.35E-67
Pfx002714	HIAT1	Hippocampus abundant transcript	chr2	31734878	31748808	13.226408	14.70932	11.824958	4.639699	4.345976	4.12317	14.828385	13.850553	14.365943	0.913593684	7.02E-18	1.55E-17	0.915772529	2.91E-16	6.16E-16	-0.009481169	0.896667104	0.926033901
Pfx002715	LSM7	LSM7 homolog, U6 small nuclear RNA associated (S. cerevisiae)	chr2	31756626	31758290	123.285652	122.943947	117.500359	289.482971	264.149231	272.572662	155.260864	169.722809	159.123138	-1.57212807	3.86E-205	3.24E-204	-1.866293938	0	0	0.287773158	1.02E-08	4.02E-08
Pfx002716	TMPRSS9	Transmembrane protease serine	chr2	31762390	31777403	0.601212	0.738301	0.560978	0.077939	0.043438	0.069787	0.934556	1.003661	1.020362	3.03864218	2.48E-10	4.62E-10	2.523262219	1.11E-06	1.83E-06	0.507527731	0.029890692	0.053706984
Pfx002717		Ectodermal-neural cortex 3	chr2	31783856	31797892	4.66752	4.417017	3.897073	1.69123	1.267385	1.703364	7.834472	7.185943	7.515208	1.469335916	7.00E-31	1.87E-30	0.791318749	2.83E-08	4.95E-08	0.671491631	1.85E-18	1.35E-17
Pfx002718	ARHGEF18	Domain found in Dishevelled, Egl-10, and Pleckstrin (DEP)	chr2	31805371	31835286	6.233883	6.770226	5.904492	3.612569	3.330067	3.074291	5.44908	4.893981	5.062302	-0.179750231	0.031443436	0.039600857	0.233865943	0.002593518	0.003587895	-0.420215437	2.63E-13	1.45E-12
Pfx002719	NA	NA	chr2	31857133	31863005	6.019137	7.273741	6.106568	0.382647	0.357536	0.388881	4.63599	4.287999	4.861644	2.799387133	4.49E-88	2.04E-87	3.410055218	3.65E-138	1.99E-137	-0.617168524	1.38E-18	1.02E-17
Pfx002720	INSR	insulin receptor	chr2	31863079	31870745	2.558911	2.829487	2.106345	0.15546	0.124365	0.094088	3.326937	3.184749	3.378931	3.882726759	4.76E-51	1.59E-50	3.60001495	5.84E-39	1.64E-38	0.274189889	0.009852877	0.019582458
Pfx002721	INSR	insulin receptor	chr2	31889985	31918587	1.19912	1.478223	1.168819	3.390891	3.803219	3.387029	1.444326	1.604191	1.371731	-2.059097931	2.58E-38	7.56E-38	-2.136506285	3.58E-39	1.01E-38	0.07087784	0.69050062	0.766756979
Pfx002722	USE1	Unconventional SNARE in the ER 1 homolog (S. cerevisiae)	chr2	31923819	31932584	2.244575	2.481116	2.468671	29.582155	27.766115	29.142033	3.714587	3.512451	3.871523	-3.759812061	0	0	-4.266584229	0	0	0.499418023	6.90E-06	2.11E-05
Pfx002723	MYO9B	Belongs to the TRAFAC class myosin-kinesin ATPase superfamily. Myosin family	chr2	31935194	31976109	5.421874	4.993388	4.522462	0.876162	0.90735	0.873443	4.992618	4.641376	5.043422	1.662251292	1.97E-64	7.49E-64	1.80391628	4.35E-77	1.67E-76	-0.148084339	0.010667073	0.021064057
Pfx002724	S1PR4	Belongs to the G-protein coupled receptor 1 family	chr2	32001245	32002396	2.348401	2.941495	2.434024	0.231323	0.13032	0.116869	2.424067	2.066073	2.043117	2.874527435	1.68E-10	3.14E-10	3.229587716	3.99E-14	8.09E-14	-0.362310678	0.063924514	0.10654412
Pfx002725	NCLN	isoform X1	chr2	32029986	32039385	18.786003	18.713591	17.984756	51.304947	51.020309	51.665813	17.317303	16.599886	15.13889	-2.452975965	0	0	-2.15598993	0	0	-0.303452404	1.50E-10	6.80E-10
Pfx002726	CERS1	Ceramide synthase 1	chr2	32040127	32057844	5.247629	5.207401	4.919178	2.334401	1.829534	1.644783	4.910994	4.309586	4.082905	0.398788699	0.028510208	0.036026113	0.724630288	1.19E-05	1.86E-05	-0.332195849	0.002946304	0.006394237
Pfx002727	KNG1	Kininogen 1	chr2	32064848	32068212	0.430252	0.154921	0.0701	0	0	0	0.075917	0.12824	0.031314	3.890381829	0.057419751	0.070484485	5.338036378	0.001162832	0.001644163	-1.460622483	0.077813124	0.126807651
Pfx002728	LAMP3	Lysosome-associated membrane glycoprotein	chr2	32072132	32077140	2.504925	1.585777	2.465626	0	0.054364	0.151376	1.579332	1.313914	1.163382	3.360036099	4.91E-07	8.11E-07	4.164677604	1.70E-11	3.26E-11	-0.808453462	0.000957481	0.002247901
Pfx002729	ATP11B	Belongs to the cation transport ATPase (P-type) (TC 3.A.3) family. Type IV subfamily	chr2	32086345	32133767	10.048369	10.340483	9.467151	8.361151	7.804962	8.263642	11.847286	11.220199	10.892129	-0.32681717	2.14E-09	3.87E-09	-0.393610237	8.37E-15	1.72E-14	0.060322139	0.152630274	0.228661672
Pfx002730	FXR1	Fragile X mental retardation	chr2	32148069	32161534	21.192501	20.943409	19.615997	21.592886	20.274363	21.18368	23.806053	24.579781	25.389286	-0.574410974	8.69E-37	2.51E-36	-0.713412943	2.61E-73	9.78E-73	0.132715979	0.000271787	0.000689175
Pfx002731	DNAJC19	DnaJ (Hsp40) homolog, subfamily C, member 19	chr2	32162195	32165025	54.565773	49.812286	47.928051	30.065422	31.247726	30.391891	91.164864	95.397995	96.058083	0.820610028	7.33E-29	1.91E-28	0.046578365	0.577139686	0.621892797	0.767830365	3.67E-45	7.16E-44
Pfx002732	SOX2	SRY-box containing gene 2	chr2	32260749	32261750	0.698362	0.627944	0.618198	0	0.099524	0.035021	0.84489	0.254511	0.42286	2.457753173	0.016312879	0.02104546	2.925133621	0.000824608	0.001175513	-0.47075409	0.308846739	0.414136698
Pfx002733	TTC14	tetratricopeptide repeat	chr2	32419840	32428264	5.80751	6.244681	5.884871	11.174848	9.742412	10.028247	6.614399	6.43488	6.061642	-1.495277236	4.01E-80	1.72E-79	-1.467746433	1.07E-77	4.12E-77	-0.033853961	0.656243657	0.738439558
Pfx002734	NA	NA	chr2	32431253	32457470	0.003472	0.031576	0.023563	0	0.006903	0	0.019783	0	0.012119	1.398487509	0.445683959	0.485260864	2.329716728	0.106997459	0.129836305	-0.931397328	0.300397755	0.404527463
Pfx002735	NA	NA	chr2	32483909	32491091	0.257886	0.177702	0.169435	0.274176	0.167471	0.26139	0.31861	0.357702	0.318154	-0.312171535	0.341829334	0.379749985	-0.897033919	0.014636825	0.019199348	0.578817489	0.042727408	0.074101068
Pfx002736		Domain of unknown function (DUF4630)	chr2	32558739	32564443	2.040681	1.983215	1.624586	37.477268	36.110085	35.267662	3.646543	3.256991	3.972661	-4.119237964	0	0	-4.945755366	0	0	0.820921572	1.09E-09	4.65E-09
Pfx002737	psmd1	Proteasome (prosome, macropain) 26S subunit, non-ATPase, 1	chr2	32565800	32601754	54.683659	55.551838	49.113667	61.199421	57.780807	60.01968	54.945522	58.093853	56.586426	-0.879194551	4.39E-144	2.76E-143	-0.851685704	1.68E-147	9.59E-147	-0.033983663	0.268974433	0.368924275
Pfx002738		RNA recognition motif	chr2	32611928	32620023	228.976959	226.91301	213.025681	109.41317	100.287788	101.804878	236.918671	241.967102	238.483337	0.402427232	2.33E-43	7.24E-43	0.419878775	1.67E-52	5.35E-52	-0.02375856	0.26936491	0.369346327
Pfx002739	PPP1R2	Protein phosphatase 1 regulatory inhibitor subunit 2	chr2	32624847	32636418	13.115358	16.321619	15.931595	40.428539	34.878757	40.871277	17.377243	17.573832	16.026566	-1.988618365	5.34E-115	2.90E-114	-2.035620186	3.84E-80	1.51E-79	0.041132645	0.675029173	0.753769875
Pfx002740	ALPI	Alkaline phosphatase, intestinal, tandem duplicate 2	chr2	32637868	32645648	0.152133	0.207723	0	0	0	0.069385	0.214245	0.155372	0.481048	2.729893866	0.02784318	0.035220224	1.584832945	0.39498886	0.443670679	1.131890753	0.141888884	0.214685171
Pfx002742	ACAP2	ArfGAP with coiled-coil, ankyrin repeat and PH domains 2	chr2	32765498	32801293	28.115452	28.879517	27.382875	7.423153	7.010427	7.581439	22.88554	22.653376	23.213644	0.84067563	1.63E-49	5.38E-49	1.254813513	3.44E-124	1.75E-123	-0.420245718	7.65E-34	1.04E-32
Pfx002743	B3GNT7	UDP-GlcNAc betaGal beta-1,3-N-acetylglucosaminyltransferase 7	chr2	32804199	32809918	7.793322	7.691217	7.156454	7.938552	7.553873	7.573774	4.743917	5.533059	4.812009	-1.412787357	1.17E-61	4.31E-61	-0.710154176	8.99E-26	2.19E-25	-0.709173904	6.94E-23	6.24E-22
Pfx002744	ARMC9	Armadillo repeat containing 9	chr2	32823686	32858366	4.404078	4.100633	4.120388	1.484475	1.287322	1.62982	5.100855	5.536019	4.84647	1.004705901	1.15E-10	2.17E-10	0.83024406	1.22E-07	2.08E-07	0.16848683	0.089382803	0.143343191
Pfx002745	POLR2H	Info polymerase (RNA) II (DNA directed) polypeptide H	chr2	32861210	32862696	10.129666	12.238078	9.939614	355.061279	359.549103	366.035431	19.148441	16.444279	18.150196	-5.127029951	0	0	-5.738573281	0	0	0.606424368	4.63E-05	0.000129001
Pfx002746		Major Facilitator Superfamily	chr2	32863673	32870985	0.340214	0.517372	0.300418	6.277268	6.806978	6.173979	1.153518	1.134087	1.203377	-3.25775328	1.58E-132	9.35E-132	-4.72332876	5.59E-150	3.22E-149	1.461776436	1.18E-09	5.01E-09
Pfx002747	EPHB3	receptor	chr2	33112391	33141122	6.21046	5.968499	5.307629	0.566452	0.410816	0.41607	4.564614	3.212219	3.963732	2.26022813	3.66E-26	9.23E-26	2.950894105	4.60E-69	1.67E-68	-0.696871741	6.10E-12	3.06E-11
Pfx002748	NA	NA	chr2	33274793	33275834	0.959389	1.496188	1.053852	0.178667	0.049766	0.14071	1.427621	1.979666	1.622375	2.91262452	1.64E-07	2.76E-07	2.521575142	2.42E-05	3.74E-05	0.382501638	0.162698935	0.241732067
Pfx002749		SET (Su(var)3-9, Enhancer-of-zeste, Trithorax) domain	chr2	33275909	33281823	0.760927	0.47955	0.506081	0.225771	0.200653	0.34574	0.53622	0.412226	0.38708	-0.044178348	0.923439499	0.930527679	0.45310012	0.297265833	0.340974118	-0.503350789	0.120821878	0.186925782
Pfx002750	HYKK	Hydroxylysine kinase	chr2	33286583	33294694	0.742501	0.87302	0.829848	0.108758	0.219635	0.165406	0.664104	0.889023	0.764647	1.340917477	0.004408	0.005921712	1.538021719	0.000579357	0.000834041	-0.203451123	0.449813132	0.559796611
Pfx002751		DDE superfamily endonuclease	chr2	33294762	33297500	0.436143	0.30835	0.389886	0	0	0	0.151375	0.353664	0.163533	6.161104537	1.53E-05	2.37E-05	7.0517266	5.71E-08	9.85E-08	-0.897985424	0.020707734	0.038540722
Pfx002752	HYKK	Hydroxylysine kinase	chr2	33307060	33309414	0.113253	0.18573	0.172707	0.143996	0	0.170573	0.220963	0.23001	0.18567	0.173143825	0.866994986	0.881039487	-0.100799307	0.926387095	0.937184742	0.268981267	0.715714591	0.787315416
Pfx002753	NA	NA	chr2	33312221	33319104	1.811812	2.280732	1.508385	0.729718	1.091926	0.863736	5.611137	4.381316	5.356448	1.702090811	1.27E-12	2.51E-12	0.368642511	0.216278698	0.253230664	1.32327468	1.30E-15	8.24E-15
Pfx002754	NMUR1	Belongs to the G-protein coupled receptor 1 family	chr2	33322585	33324500	0.219148	0.54909	0.143887	0.026984	0	0	1.073645	0.495363	0.641771	4.930619032	3.97E-05	6.02E-05	3.758461763	0.007324582	0.009829421	1.15487792	0.014858784	0.028475627
Pfx002755	NA	NA	chr2	33330523	33335652	0	0.181998	0.287991	0	0.039256	0	0	0	0	-2.456332509	0.542633981	0.58021496	2.454093452	0.216563662	0.25351046	-4.905433591	0.175088628	0.257181221
Pfx002756	RTP3	Receptor-transporting protein 3-like	chr2	33343195	33344786	1.531936	2.101838	2.480248	0.074874	0	0	0.717308	1.150738	0.990036	3.933647475	0.002699605	0.003682377	5.144133226	1.05E-05	1.65E-05	-1.215804895	0.002406966	0.005298784
Pfx002757	HTR3C	5-hydroxytryptamine receptor 3A-like	chr2	33348437	33353868	0.22467	0.366169	0.296576	0	0	0.081517	0.107569	0	0	-0.529147963	0.832796617	0.85010403	2.611472559	0.022343763	0.028887555	-3.160868944	0.000661886	0.001593316
Pfx002758	KIAA0226	RUN domain and cysteine-rich domain containing, Beclin 1-interacting protein	chr2	33355551	33374040	8.337799	8.755859	7.326541	5.84866	5.340877	5.200916	11.46104	11.645748	11.76682	0.28781856	0.000113242	0.000167413	-0.108696438	0.187001785	0.220603668	0.389417692	2.04E-11	9.83E-11
Pfx002759	RNF13	Ring finger protein 13	chr2	33375630	33385033	18.15889	19.423332	17.426384	11.497556	11.876205	11.985218	14.505084	15.470203	14.96045	-0.456605797	7.63E-16	1.62E-15	-0.046813971	0.389584214	0.43784531	-0.416365305	7.99E-25	7.88E-24
Pfx002760		TSC-22/dip/bun family	chr2	33389858	33392141	0.070208	0.116176	0	0	0	0	0.113702	0	0.317624	3.447833676	0.188000881	0.217339333	2.489603287	0.455225149	0.504747454	0.940361917	0.572901424	0.669446436
Pfx002761	NA	NA	chr2	33418950	33420652	3.099091	2.963564	2.8537	0.09324	0.086239	0.082525	4.837773	4.514042	3.573197	4.705373014	3.62E-31	9.73E-31	4.291854172	5.67E-26	1.38E-25	0.406866933	0.003037501	0.006574453
Pfx002763	LMNA	Belongs to the intermediate filament family	chr2	33424998	33434963	11.933685	12.535579	11.118043	50.740959	49.200523	49.207874	21.102434	21.122103	20.412783	-2.053432221	0	0	-2.750109816	0	0	0.690287244	1.33E-48	2.84E-47
Pfx002765	ADAMTSL3	ADAMTS-like	chr2	33521584	33582464	0.330258	0.33291	0.36823	0	0	0	0.163768	0.103244	0.177162	5.291676811	0.000686627	0.000973685	6.568558744	8.97E-07	1.48E-06	-1.279688294	0.005485542	0.011393653
Pfx002766	NA	NA	chr2	33591395	33598790	0.462722	0.784111	0.737433	0	0	0	0.296809	0.455315	0.535193	6.151811871	1.20E-05	1.86E-05	6.868318774	2.14E-07	3.60E-07	-0.721403784	0.066330479	0.11011558
Pfx002767	NA	NA	chr2	33598937	33599751	0.91723	0.689908	0.938613	0	0	0.124055	0.288308	0.209763	0.769379	2.573449445	0.046268448	0.05732545	3.634727025	0.000333505	0.00048592	-1.067055152	0.031303433	0.055958874
Pfx002768	FAM154B	Family with sequence similarity 154, member B	chr2	33600014	33603931	7.286102	6.860536	7.240234	0	0	0	53.763142	56.615265	55.732903	13.07662952	1.55E-28	4.02E-28	10.2407443	8.37E-18	1.81E-17	2.832017789	0	0
Pfx002769	EFTUD1	Elongation factor Tu GTP binding domain containing 1	chr2	33604410	33713323	4.851097	5.183645	4.081571	5.847904	5.690381	5.643645	5.163927	4.521678	4.208898	-1.109230618	6.18E-37	1.78E-36	-0.968380852	1.02E-31	2.67E-31	-0.147584019	0.067352836	0.111599935
Pfx002770	MEX3B	Mex-3 homolog B (C. elegans)	chr2	33741864	33754751	7.71706	7.787299	7.255499	1.1273	0.960498	0.96027	7.462897	6.523252	7.527496	2.016289756	9.63E-52	3.24E-51	2.215593062	5.04E-79	1.96E-78	-0.205231057	0.002916904	0.006338652
Pfx002771	TMC3	Transmembrane channel-like	chr2	33961663	33986950	1.49473	1.286015	1.421062	0	0.02775	0	0.720344	0.599324	0.729843	5.219183624	8.88E-05	0.000131995	6.370431017	1.47E-06	2.39E-06	-1.156057295	2.89E-15	1.79E-14
Pfx002772	STARD5	stAR-related lipid transfer	chr2	33987896	33992656	0.640797	0.839916	0.854366	0.538764	0.674641	0.496691	0.663486	0.623642	0.774911	-0.528706365	0.135044804	0.159223163	-0.219796987	0.522370179	0.572431303	-0.314330767	0.266216986	0.365695417
Pfx002773	NA	NA	chr2	33992957	33996108	0.846674	1.058745	0.912163	0	0.010009	0.034171	1.156693	1.07135	0.940515	4.933350101	6.82E-15	1.42E-14	4.884540741	1.85E-14	3.77E-14	0.04163982	0.819637188	0.870739458
Pfx002774	IL16	Interleukin-16 stimulates a migratory response in CD4 lymphocytes, monocytes, and eosinophils. Primes CD4 T-cells for IL-2 and IL-15 responsiveness. Also induces T-lymphocyte expression of interleukin 2 receptor. Ligand for CD4	chr2	33999765	34030264	2.088641	1.978273	1.620016	0.057565	0.049613	0.05474	2.018044	2.295979	2.134537	4.490464283	1.50E-40	4.51E-40	4.422917217	1.65E-38	4.62E-38	0.059801039	0.600347889	0.695023662
Pfx002775	MESDC1	Mesoderm development candidate	chr2	34035410	34039141	10.203523	9.780616	9.697556	0.739264	0.747124	0.625522	7.83111	8.156185	8.192533	2.709185496	7.93E-99	3.89E-98	3.123755928	4.61E-148	2.64E-147	-0.420221963	1.05E-13	5.94E-13
Pfx002776	MESDC2	Mesoderm development candidate 2	chr2	34040677	34046764	23.612663	22.551065	21.1411	101.229843	97.551399	99.817963	23.203852	21.231789	20.8039	-2.995945193	0	0	-2.832696127	0	0	-0.169652954	0.010642892	0.021022031
Pfx002777	CEMIP	Cell migration inducing protein, hyaluronan binding	chr2	34050258	34119667	23.92831	23.887381	21.438759	0.142957	0.169935	0.158481	17.152172	16.194576	16.538563	5.900748629	1.21E-223	1.09E-222	6.491495923	1.05E-284	1.05E-283	-0.597223631	8.83E-54	2.14E-52
Pfx002779	abhd17c	Alpha beta hydrolase domain-containing protein	chr2	34208598	34247691	12.027403	13.243844	11.03843	38.593468	35.868813	36.042313	13.811964	11.918068	12.850942	-2.318679891	0	0	-2.288588107	0	0	-0.036323628	0.549628541	0.64950673
Pfx002780	ARNT2	Aryl hydrocarbon receptor nuclear translocator	chr2	34261487	34357148	6.449252	6.536414	5.894183	3.589008	2.98544	3.281941	4.560404	3.928133	4.313021	-0.423414457	8.60E-05	0.000127975	0.254158647	0.004509588	0.006143004	-0.683894834	1.53E-20	1.24E-19
Pfx002781		Cortexin of kidney	chr2	34387299	34387478	0.296944	0.556718	0.339987	0	0	0	0.42366	0.171804	0	2.304907892	0.505275683	0.543839829	3.3888113	0.133723819	0.160500616	-1.093381123	0.498379097	0.604404792
Pfx002782	FAH	Fumarylacetoacetate hydrolase (fumarylacetoacetase)	chr2	34397407	34419546	21.820431	22.253836	19.711466	0.684914	0.635996	0.970392	25.889006	29.334002	26.580612	4.349478076	5.04E-252	5.07E-251	4.107975596	5.45E-231	4.44E-230	0.234525849	3.84E-07	1.33E-06
Pfx002783	ZFAND6	Zinc finger, AN1-type domain 6	chr2	34419967	34428990	32.717369	32.72559	30.803373	35.383713	37.131714	38.00441	49.635662	52.228756	47.892124	-0.364849582	3.91E-11	7.44E-11	-0.883760057	7.80E-58	2.60E-57	0.512461201	6.34E-41	1.10E-39
Pfx002784	MTHFS	5-formyltetrahydrofolate cyclo-ligase	chr2	34429780	34440862	9.338214	10.1921	9.353676	73.705711	72.364021	73.483528	16.017954	14.296619	14.92707	-3.079720253	0	0	-3.607457488	0	0	0.521333618	7.19E-12	3.59E-11
Pfx002785	KIAA1024	UPF0258 protein	chr2	34499618	34532099	0.047371	0.098047	0.019796	0.077158	0.076778	0.03194	0.024739	0.113816	0.065127	-0.636354092	0.468746471	0.508642286	-0.826348364	0.369093852	0.417049002	0.180377594	0.837283723	0.884529243
Pfx002786		Reverse transcriptase (RNA-dependent DNA polymerase)	chr2	34549405	34557548	0.016466	0.021156	0.013783	0	0	0	0.023962	0.006645	0.017829	2.877660399	0.267171453	0.302077505	3.215119976	0.170259598	0.201944536	-0.344474964	0.810258772	0.863474416
Pfx002787	ADAMTS17	A disintegrin and metalloproteinase with thrombospondin motifs	chr2	34564493	34694831	0.764339	0.833626	1.004003	0.187541	0.376158	0.240267	0.816739	0.797041	0.788227	0.766826664	0.041838487	0.052063162	1.010230605	0.007667885	0.010270121	-0.247463816	0.271855494	0.372299484
Pfx002788	cers3	Ceramide synthase	chr2	34699730	34719718	0.747753	0.988209	1.312518	0.049662	0.147953	0.048333	1.684387	1.475096	1.012608	2.955364371	7.98E-07	1.31E-06	2.626452412	4.15E-05	6.32E-05	0.324866643	0.280018277	0.381809606
Pfx002789	ASB7	Ankyrin repeat and SOCS	chr2	34734630	34747344	4.535948	4.741636	4.340497	20.21966	19.242529	19.325024	3.723426	3.51012	3.90424	-3.198845025	0	0	-2.792280691	0	0	-0.412984322	2.04E-07	7.22E-07
Pfx002790	ALDH1A3	Aldehyde dehydrogenase family	chr2	34773583	34795100	14.654523	13.994314	11.969849	1.375413	1.347893	1.80143	7.105089	6.964993	6.79547	1.397425238	3.47E-14	7.13E-14	2.473585735	1.03E-54	3.37E-54	-1.083490644	1.05E-33	1.41E-32
Pfx002791	LRRK1	Leucine-rich repeat	chr2	34799641	34895137	3.215823	3.524348	3.029687	1.68561	1.732457	1.516645	3.210804	3.274777	3.111108	0.157042849	0.085082749	0.102793097	0.301150605	0.001174327	0.001659459	-0.151169588	0.017403952	0.032886894
Pfx002792	CHSY1	Chondroitin sulfate synthase	chr2	34913472	34915067	7.7338	8.741771	8.00462	14.818162	14.665061	15.094694	9.626776	9.126698	10.282491	-1.418814854	3.88E-57	1.38E-56	-1.54670773	3.32E-68	1.20E-67	0.121606253	0.17679099	0.259235471
Pfx002793	VIMP	VCP-interacting membrane protein	chr2	34962383	34967861	125.360863	121.780495	113.842964	42.480881	37.329655	38.755508	109.28067	113.374535	108.293861	0.680038245	1.10E-52	3.75E-52	0.923542027	1.01E-104	4.59E-104	-0.24989736	4.46E-19	3.37E-18
Pfx002794	SNRPA1	Small nuclear ribonucleoprotein	chr2	34984706	34992358	56.286163	53.54052	53.099483	151.567505	144.640091	143.421585	47.82534	50.78117	49.228058	-2.373401485	0	0	-2.114635957	0	0	-0.265116485	1.37E-10	6.26E-10
Pfx002795	PCSK6	Proprotein convertase subtilisin kexin type 6	chr2	35000700	35052619	8.024745	7.771003	7.406587	12.703273	13.186603	12.109023	10.363235	9.701034	9.828466	-1.147925877	4.94E-75	2.04E-74	-1.395142211	2.26E-109	1.06E-108	0.240931565	6.02E-06	1.85E-05
Pfx002796	PLEKHO2	Pleckstrin homology domain containing, family O member 2	chr2	35070014	35083650	12.53093	13.543724	11.70345	0.29111	0.226604	0.18524	9.906002	9.457541	9.150391	4.517740599	5.11E-92	2.39E-91	5.041316351	1.72E-123	8.70E-123	-0.530538837	1.21E-15	7.67E-15
Pfx002797	ANKDD1A	Ankyrin repeat and death	chr2	35091541	35104241	4.334713	4.201939	3.667537	10.063046	10.605098	9.926393	5.183858	5.741136	5.018495	-1.742976376	1.16E-128	6.72E-128	-2.010406259	7.53E-173	4.87E-172	0.260752292	0.000243469	0.000621278
Pfx002798	CLPX	Caseinolytic mitochondrial matrix peptidase chaperone subunit	chr2	35110222	35124727	19.366903	17.858004	17.517395	18.935266	19.245987	18.809847	17.364727	18.667421	17.857286	-0.883129828	8.97E-69	3.53E-68	-0.742282544	2.73E-47	8.31E-47	-0.147074647	0.000476205	0.001169101
Pfx002799	PDCD7	programmed cell death	chr2	35125281	35129912	6.68695	7.40027	6.417547	44.366665	39.95517	39.228989	7.667933	7.872421	7.323317	-3.233803984	0	0	-3.271751426	0	0	0.031778825	0.684053108	0.761579593
Pfx002800	UBAP1L	Ubiquitin-associated protein 1-like	chr2	35132849	35138567	0.437511	0.101328	0.389647	0	0.085395	0.045057	0.797638	1.159658	0.785772	3.390534178	3.99E-05	6.04E-05	2.006985652	0.072027968	0.089044388	1.382742354	0.002466329	0.005421239
Pfx002801	KBTBD13	Kelch repeat and BTB	chr2	35139921	35141417	0	0	0.02325	0	0	0	0.0742	0	0.026042	2.873528275	0.33605291	0.374004114	1.321398646	0.742970123	0.775949563	1.570582615	0.514080906	0.619442155
Pfx002802	RASL12	Ras-like protein family member	chr2	35143747	35148129	1.924373	0.888864	1.196807	0.068601	0	0	0.70383	1.002925	0.677644	4.087147842	0.001429494	0.001988203	4.944880313	3.88E-05	5.92E-05	-0.863857866	0.03771145	0.066190485
Pfx002803	SLC51B	Organic solute transporter subunit beta protein	chr2	35149657	35157064	0.917892	0.753223	0.492971	0.039253	0.031235	0	0.663194	1.026905	0.412309	3.833820688	2.90E-08	5.04E-08	3.988713774	6.98E-10	1.28E-09	-0.164563786	0.557265493	0.656108428
Pfx002804	ABHD2	Abhydrolase domain containing	chr2	35158263	35179601	10.937968	11.357447	10.423294	3.123712	3.434924	3.282984	10.460155	10.338598	10.599004	0.870550602	5.28E-30	1.40E-29	1.048166068	1.46E-45	4.38E-45	-0.183970122	3.27E-05	9.29E-05
Pfx002805	slc39a1	Solute carrier family 39 (zinc transporter), member 1	chr2	35190224	35197706	7.067215	5.556957	5.520447	1.698908	2.141796	1.923252	6.421341	5.557442	4.830523	0.733597076	0.000466492	0.000667813	0.962064244	1.88E-06	3.05E-06	-0.234946395	0.085728345	0.138164808
Pfx002806	STRC	Stereocilin-like	chr2	35200627	35220101	0.263365	0.193693	0.239093	0.307602	0.283352	0.364552	0.299729	0.306937	0.466014	-0.630936945	0.044631169	0.055407827	-1.141594484	0.000294869	0.000430994	0.505720686	0.076287228	0.12466645
Pfx002807	FURIN	Furin (paired basic amino acid cleaving enzyme) a	chr2	35229112	35283879	8.968905	8.783912	8.025468	54.67292	49.735039	52.604259	8.011036	7.41158	8.10748	-3.537443986	0	0	-3.288738666	0	0	-0.255083137	0.000501113	0.001227206
Pfx002808	FES	Belongs to the protein kinase superfamily. Tyr protein kinase family. Fes fps subfamily	chr2	35288102	35318278	3.143862	3.283712	3.624686	0.45899	0.323521	0.660379	4.315926	4.449324	4.393602	2.371985121	4.60E-26	1.16E-25	2.107188882	3.54E-17	7.60E-17	0.26143652	0.014515795	0.027896693
Pfx002809	RHCG	Belongs to the ammonium transporter (TC 2.A.49) family. Rh subfamily	chr2	35329514	35333392	0	0.159349	0.108926	0	0	0	0.137126	0.167997	0.221342	4.816355438	0.004075384	0.005490539	3.911257453	0.109740914	0.132989676	0.896029464	0.33115681	0.438309334
Pfx002810	KIF7	Belongs to the TRAFAC class myosin-kinesin ATPase superfamily. Kinesin family	chr2	35384184	35401304	9.458753	9.278184	8.3775	3.378432	3.442324	3.435043	11.765733	10.967192	11.050529	0.917307349	3.75E-35	1.06E-34	0.717637806	2.51E-22	5.85E-22	0.193077073	7.69E-05	0.000208445
Pfx002811	MRPS11	ribosomal protein S11	chr2	35418995	35429403	23.668875	23.832233	23.881392	117.10006	107.974121	112.105843	38.750477	43.110687	38.126976	-2.291270022	3.18E-261	3.31E-260	-2.920351648	0	0	0.622514291	1.98E-13	1.10E-12
Pfx002812	MRPL46	ribosomal protein L46	chr2	35429914	35437945	8.109957	8.102406	7.727126	87.264549	86.602867	85.473755	10.507885	10.720753	10.37539	-3.838097018	0	0	-4.120034036	0	0	0.275371108	4.14E-05	0.000115994
Pfx002813	NTRK3	Neurotrophic tyrosine kinase, receptor, type	chr2	35481274	35602160	0.150023	0.350595	0.311337	0.023445	0.0123	0	0.335021	0.337559	0.26186	3.634785157	4.18E-06	6.63E-06	3.558955997	2.95E-05	4.53E-05	0.068581235	0.839497541	0.885564268
Pfx002814	AKAP13	Domain found in Dishevelled, Egl-10, and Pleckstrin (DEP)	chr2	35649843	35740038	3.175919	3.583784	2.756658	0.183086	0.17481	0.117339	2.602366	2.170728	2.287108	3.084950452	1.66E-52	5.65E-52	3.631813706	2.43E-81	9.64E-81	-0.554113976	3.22E-10	1.43E-09
Pfx002815		Synaptic vesicle glycoprotein	chr2	35751165	35765571	0.6448	0.63776	0.734389	0.019799	0	0.017036	0.770131	0.687322	0.789415	4.649922558	4.01E-08	6.92E-08	4.613713251	5.49E-08	9.48E-08	0.032807873	0.900194912	0.928531802
Pfx002818	ANPEP	aminopeptidase	chr2	35789662	35801185	3.797512	2.470525	2.889712	0	0	0.013114	0.959166	0.712262	0.911469	6.12544123	2.27E-08	3.95E-08	8.060570376	1.59E-14	3.26E-14	-1.940965564	1.26E-26	1.34E-25
Pfx002819	IGF1R	Insulin-like growth factor 1	chr2	35824259	35838253	1.059239	0.810603	1.287168	0.289967	0.60665	0.513198	0.936918	0.490912	0.581641	-0.332419789	0.58516258	0.619753895	0.413511319	0.441164756	0.4914562	-0.749436124	0.083771579	0.13534198
Pfx002820	IGF1R	Insulin-like growth factor 1	chr2	35868684	35888317	2.247186	1.918633	1.990351	0.340066	0.461225	0.457147	2.046466	1.904903	2.003998	1.431497976	2.90E-14	5.96E-14	1.59535658	2.82E-17	6.07E-17	-0.169308145	0.10289501	0.162179828
Pfx002821	lrrc18	actin filament severing	chr2	35893180	35909034	22.854431	24.612522	21.594664	5.382248	5.566537	4.927581	25.352816	25.358976	23.006216	1.411735004	1.01E-60	3.70E-60	1.435923725	2.11E-65	7.48E-65	-0.031179709	0.533315631	0.635231816
Pfx002822	Mef2	enhancer factor	chr2	35913107	35938025	1.476466	2.36619	1.517567	0.163448	0.098002	0.203969	5.96171	5.642133	5.458166	4.3769528	1.34E-41	4.07E-41	2.830728868	3.28E-11	6.24E-11	1.537225894	9.91E-24	9.28E-23
Pfx002823	MCTP2	Multiple C2 domains, transmembrane 2b	chr2	35950630	35966539	5.098259	5.384602	5.050711	0.158795	0.077487	0.074609	5.191331	6.109645	6.19338	4.976587089	1.30E-54	4.48E-54	4.922928524	2.27E-55	7.45E-55	0.047576394	0.616529031	0.709265897
Pfx002824	ERO1LB	ERO1-like beta (S. cerevisiae)	chr2	35970877	35984793	18.984501	19.922211	18.545094	1.333091	1.475692	1.400473	21.358047	19.844778	19.150042	3.037548058	0	0	3.085570322	0	0	-0.054335733	0.144671716	0.218392664
Pfx002825	GPR137B	G protein-coupled receptor 137B	chr2	35985764	35989376	1.789095	1.639912	1.935798	0.530585	0.547135	0.372694	2.128783	1.662588	2.618286	1.324477025	0.000457172	0.000654861	1.194406366	0.000983389	0.001396264	0.126493827	0.586047421	0.681768917
Pfx002826	NID1	Nidogen 1a	chr2	35992951	36020011	13.196969	12.52445	11.601843	4.93009	5.15904	5.233193	9.295979	9.871923	9.683728	0.110046417	0.117966505	0.14019161	0.598805234	9.64E-20	2.16E-19	-0.495198665	1.99E-27	2.17E-26
Pfx002827	TBCE	Tubulin folding cofactor E	chr2	36020480	36029024	5.938979	5.896892	5.163694	7.307851	7.903353	7.46057	4.885912	5.269945	4.645428	-1.417748016	1.75E-58	6.28E-58	-1.101257568	1.42E-40	4.06E-40	-0.323285426	2.12E-05	6.16E-05
Pfx002828	tomm20	Mitochondrial import receptor subunit TOM20 homolog	chr2	36038177	36041729	123.47184	130.854813	114.732742	355.410889	325.824554	332.838226	152.857468	164.428223	161.863907	-1.882593452	0	0	-2.140832589	0	0	0.251849451	6.03E-07	2.05E-06
Pfx002830	IRF2BP2	Interferon regulatory factor	chr2	36083672	36087314	110.18689	108.389557	102.862694	35.642586	33.049965	33.184521	93.766907	94.809456	93.885414	0.669952753	1.91E-93	8.99E-93	0.97489178	1.75E-216	1.35E-215	-0.311191439	1.50E-41	2.67E-40
Pfx002831	MAP1LC3C	Microtubule-associated protein 1 light chain 3 gamma	chr2	36156305	36159399	14.962861	12.290087	14.081829	766.430176	750.086426	747.432983	23.51705	24.308723	24.230581	-5.774770486	0	0	-6.456667794	0	0	0.676367099	6.00E-19	4.50E-18
Pfx002832	STRN	Striatin, calmodulin binding protein	chr2	36162189	36215001	4.908295	4.987476	4.449471	1.680967	1.544276	1.554042	4.383879	4.458785	4.46346	0.674678445	5.63E-18	1.25E-17	0.900831962	6.81E-34	1.82E-33	-0.232756398	4.65E-06	1.45E-05
Pfx002833		Opsin 6, group member a	chr2	36217648	36223261	0.111073	0	0	0	0	0	0.164446	0.155903	0.208604	4.817678447	0.003899951	0.005258441	2.537702227	0.521642078	0.571747104	2.268716591	0.050643889	0.086401159
Pfx002834	eif4a3	Eukaryotic translation initiation factor 4A, isoform 3	chr2	36225346	36230240	119.259193	118.768829	112.659538	244.946671	236.074127	247.219482	148.532043	157.772339	149.026566	-1.479453931	0	0	-1.737493577	0	0	0.251678009	9.02E-20	7.05E-19
Pfx002835	RPL37A	rRNA binding	chr2	36231136	36234474	1774.39978	1714.782349	1632.932251	634.776917	597.219604	611.443115	1920.76355	2007.170288	1948.358032	0.871029079	5.55E-282	6.27E-281	0.791278147	1.50E-266	1.40E-265	0.073439104	0.000744217	0.001776177
Pfx002836	PFKL	Catalyzes the phosphorylation of D-fructose 6-phosphate to fructose 1,6-bisphosphate by ATP, the first committing step of glycolysis	chr2	36234888	36247219	26.412592	26.288158	22.898649	11.61478	11.175491	12.309953	8.50263	9.133815	8.524406	-1.226324625	8.21E-70	3.25E-69	0.421397521	8.27E-13	1.63E-12	-1.654557298	1.16E-262	3.66E-260
Pfx002837	C21orf2	Chromosome 21 open reading frame 2	chr2	36247528	36248654	17.296566	15.705122	15.903797	13.976056	13.100116	15.250176	22.81382	23.140949	22.043051	-0.11945725	0.29142921	0.327181928	-0.47602522	8.35E-05	0.000125445	0.350747194	0.000112468	0.000299386
Pfx002838	ORC2	Origin recognition complex subunit	chr2	36249725	36259336	4.641999	4.29381	4.405056	40.72052	38.043133	39.797173	7.207207	6.851861	6.666262	-3.316699116	0	0	-3.835175202	0	0	0.511461422	1.47E-07	5.27E-07
Pfx002839	LDB1	LIM domain-binding protein	chr2	36261191	36275649	63.070816	64.345421	53.624187	13.245057	12.405758	12.687835	45.012001	47.62571	47.91544	1.072737645	4.30E-91	2.00E-90	1.553941433	1.68E-170	1.07E-169	-0.487893082	3.38E-34	4.64E-33
Pfx002840	PPRC1	Peroxisome proliferator-activated receptor gamma, coactivator-related	chr2	36299385	36303350	13.067489	12.269688	10.427156	6.180764	5.768609	6.574485	16.317993	16.959362	17.358908	0.64693654	3.77E-10	6.98E-10	0.261698127	0.022779985	0.029441078	0.378309109	6.78E-07	2.29E-06
Pfx002841		Meningioma expressed antigen 5 (hyaluronidase)	chr2	36304132	36317824	8.142748	8.792266	7.398427	6.334897	6.430205	6.363418	7.88565	7.789139	7.827534	-0.504840296	6.68E-19	1.51E-18	-0.337705988	5.10E-08	8.82E-08	-0.174050811	0.000260586	0.000661853
Pfx002842	AFMID	Catalyzes the hydrolysis of N-formyl-L-kynurenine to L- kynurenine, the second step in the kynurenine pathway of tryptophan degradation. Kynurenine may be further oxidized to nicotinic acid, NAD(H) and NADP(H). Required for elimination of toxic metabolites	chr2	36325603	36333879	21.642902	24.602491	21.846962	17.775322	20.01277	22.442606	19.727634	20.292709	19.706461	-0.816170778	2.70E-17	5.90E-17	-0.5088574	5.26E-07	8.75E-07	-0.313997214	1.72E-07	6.14E-07
Pfx002843	TK1	Thymidine kinase	chr2	36335617	36340371	29.463564	29.591227	28.977531	71.224258	71.933876	72.991631	28.637691	27.453234	27.789988	-2.167803982	0	0	-1.979243837	0	0	-0.194715781	7.02E-07	2.36E-06
Pfx002844	NA	NA	chr2	36345862	36350346	2.242043	2.067832	2.068968	0	0	0.062675	0.790044	0.937381	0.872285	4.341043215	1.45E-06	2.35E-06	5.732781137	4.07E-13	8.08E-13	-1.401744575	4.94E-10	2.15E-09
Pfx002845	NA	NA	chr2	36353320	36354243	1.118474	1.180657	0.809742	0.049866	0.048108	0	0.210752	0.260268	0.597483	2.422598029	0.040866266	0.050961668	4.025684761	8.07E-06	1.28E-05	-1.603014696	0.000420213	0.001039969
Pfx002846		Fc receptor-like protein 5 isoform X1	chr2	36354325	36359681	3.430138	2.407144	2.251673	0.047509	0.029062	0.094133	1.203729	1.372196	1.222087	3.509638262	4.37E-10	8.06E-10	4.707679849	2.12E-20	4.79E-20	-1.206149943	7.32E-10	3.16E-09
Pfx002847	TMC8	Transmembrane channel-like	chr2	36361646	36369861	1.852251	2.160508	2.179917	0.252596	0.211243	0.19746	2.023229	2.213629	1.95552	2.362437554	3.99E-13	7.98E-13	2.487206395	1.21E-14	2.47E-14	-0.130522873	0.428431338	0.539356485
Pfx002848	TMC6	Transmembrane channel-like	chr2	36375141	36398486	15.865746	16.757862	16.534521	10.55859	10.662724	10.571397	17.012671	17.642178	16.612967	-0.112988135	0.048491101	0.060010612	-0.053669425	0.396926931	0.445688659	-0.06535137	0.152997785	0.229180697
Pfx002849	NOTUM	Notum pectinacetylesterase	chr2	36398738	36413849	1.641342	1.892925	2.076135	29.20429	28.980213	30.385689	4.38475	3.672772	3.689287	-3.71529005	0	0	-4.658810874	0	0	0.935983752	3.18E-17	2.18E-16
Pfx002850	ASPSCR1	Alveolar soft part sarcoma chromosome region, candidate 1	chr2	36418915	36452318	14.474082	13.19541	11.762021	20.094555	18.657114	19.422688	17.687222	20.923004	18.126389	-0.837755066	1.16E-41	3.54E-41	-1.245455181	2.43E-103	1.10E-102	0.401525887	1.59E-05	4.69E-05
Pfx002851	MYADML2	Membrane-associating domain	chr2	36457386	36458300	1.310936	2.837749	1.947746	0.094726	0	0.050692	1.490135	1.388793	0.878144	3.630225655	6.35E-06	1.00E-05	4.447355047	4.36E-09	7.80E-09	-0.827011552	0.006454056	0.013250973
Pfx002852	PYCR1	Pyrroline-5-carboxylate reductase	chr2	36466336	36472448	20.836918	21.525005	20.058596	35.52433	35.262119	35.722446	12.692823	15.923467	14.899966	-2.092830109	2.07E-179	1.56E-178	-1.454357649	5.24E-211	3.95E-210	-0.644876249	2.60E-25	2.61E-24
Pfx002853	MAFG	V-maf avian musculoaponeurotic fibrosarcoma oncogene homolog	chr2	36508319	36508924	1.50947	1.712907	1.489816	2.106645	1.696541	2.160599	1.22763	1.29515	1.105582	-1.484023633	0.000178944	0.000261457	-1.006777386	0.005372431	0.007279693	-0.483793188	0.199408293	0.286871078
Pfx002854	NA	NA	chr2	36512120	36514564	3.62242	3.168832	3.45042	0.515266	0.543501	0.390142	1.717093	2.056573	2.161779	1.230468702	1.34E-06	2.17E-06	2.13590448	2.46E-23	5.82E-23	-0.910154948	7.91E-12	3.93E-11
Pfx002855		Calcium-dependent calmodulin binding	chr2	36516357	36530443	15.125828	14.153611	13.678559	6.69796	5.907754	5.983173	25.746122	24.89703	24.658091	1.216989809	1.69E-97	8.21E-97	0.525498211	1.59E-15	3.31E-15	0.685445311	6.78E-68	2.24E-66
Pfx002856	TRAPPC10	trafficking protein particle complex	chr2	36530550	36555466	7.628735	7.723488	7.481792	12.755349	11.008274	11.762305	7.406369	7.1105	7.438547	-1.494257723	2.87E-147	1.84E-146	-1.319112009	2.46E-123	1.25E-122	-0.181183069	0.000210694	0.000542094
Pfx002857	MFN1	Belongs to the TRAFAC class dynamin-like GTPase superfamily. Dynamin Fzo YdjA family	chr2	36558921	36572530	18.922882	18.33493	16.838552	16.370024	15.89035	15.777398	17.856222	17.486124	17.995928	-0.650378994	1.97E-51	6.62E-51	-0.512457154	1.44E-34	3.89E-34	-0.144303732	6.77E-05	0.000184585
Pfx002858	SHROOM2	Protein Shroom2-like isoform X1	chr2	36582675	36601381	0.217613	0.13574	0.190968	0.072739	0.083694	0.157923	0.342574	0.258115	0.375312	0.790997532	0.085240646	0.102960889	0.083118387	0.871840476	0.887664303	0.705656014	0.030125204	0.054082902
Pfx002861	CLCN4	H( ) Cl(-) exchange transporter	chr2	36615596	36624295	11.103869	9.996959	8.89551	0.759962	0.695514	0.909567	11.75421	11.289804	11.663185	3.063583887	1.50E-138	9.15E-138	2.969809238	4.87E-110	2.29E-109	0.087299548	0.140756905	0.213326566
Pfx002862		TRAF3 interacting protein	chr2	36624548	36629087	0.215324	0.108562	0.248886	0	0	0	0.120819	0.310066	0.107867	4.627536775	0.009001788	0.011846157	4.830998705	0.004244894	0.005789232	-0.20707493	0.786787241	0.844291738
Pfx002866	NA	NA	chr2	36649650	36652689	10.731126	11.60481	12.233109	23.741913	24.597353	28.220181	17.94277	17.529825	22.267437	-1.207736277	5.41E-17	1.18E-16	-1.828145594	6.35E-37	1.75E-36	0.614726992	6.28E-06	1.93E-05
Pfx002867	CLASP1	Cytoplasmic linker associated protein	chr2	36652766	36708487	0.948855	0.939943	0.843758	0.108937	0.072832	0.138024	0.927007	0.693829	0.818456	2.084802561	1.86E-10	3.47E-10	2.358526014	2.95E-15	6.13E-15	-0.280297962	0.079740002	0.129666147
Pfx002868	NA	NA	chr2	36709726	36711968	1.952683	1.920055	2.249038	0.176572	0.124245	0.136079	2.108198	1.870014	1.938595	2.901672945	8.50E-18	1.88E-17	3.070721981	5.76E-20	1.29E-19	-0.173092484	0.263734682	0.362697696
Pfx002870	GLI2	GLI-Kruppel family member GLI2b	chr2	36741802	36808206	4.856549	4.95513	4.418092	0.142053	0.150761	0.161671	4.818676	4.973963	5.128474	4.192422469	2.03E-82	8.88E-82	4.241820599	8.66E-87	3.55E-86	-0.05598919	0.456479769	0.566634908
Pfx002871	INHBB	Inhibin, beta B	chr2	36907682	36914779	11.39387	10.987373	9.666143	1.356182	1.14433	1.161413	8.447606	9.092803	8.678573	2.038582236	2.99E-77	1.25E-76	2.444864167	4.87E-122	2.46E-121	-0.41317526	1.88E-13	1.05E-12
Pfx002872	RALB	V-ral simian leukemia viral oncogene homolog B	chr2	36919213	36924656	29.812122	27.515749	27.22827	13.250295	12.710548	12.998945	26.620026	27.520721	25.584536	0.230830172	0.000589991	0.000839837	0.434742609	9.15E-11	1.72E-10	-0.210053534	1.74E-05	5.09E-05
Pfx002873		Pim proto-oncogene, serine threonine kinase,-related	chr2	36943930	36949270	1.058617	0.878534	1.479841	0	0.034734	0.007739	2.972815	2.862969	3.347773	6.593342337	3.92E-18	8.72E-18	5.294515905	2.10E-10	3.90E-10	1.298190651	4.64E-12	2.35E-11
Pfx002874		Ribonuclease H protein	chr2	36954478	36955014	0.089686	0.094879	0.209405	0	0	0	1.004803	1.099039	1.330909	6.201030799	7.69E-06	1.21E-05	3.251667549	0.16641566	0.197544671	2.962893601	3.43E-05	9.72E-05
Pfx002875		Pim proto-oncogene, serine threonine kinase,-related	chr2	37024353	37030590	1.091299	0.48589	1.037282	0	0.049705	0.013859	1.609316	1.537365	1.523208	5.03150174	7.05E-14	1.43E-13	4.321161041	3.45E-08	6.01E-08	0.707833332	0.00438889	0.009262645
Pfx002876		RNA-directed DNA polymerase from mobile element jockey-like	chr2	37040645	37042069	0.069981	0.05346	0	3.280603	2.744667	2.642005	0.078548	0	0	-7.403508913	1.33E-22	3.18E-22	-6.672607683	1.34E-29	3.42E-29	-0.701887251	0.732454178	0.800432297
Pfx002877	SERF2	Small EDRK-rich factor	chr2	37049015	37050912	38.145016	34.650227	39.306778	142.974304	147.175674	143.04863	32.660587	33.078892	31.85602	-2.951824566	0	0	-2.632150731	0	0	-0.325688099	2.15E-06	6.95E-06
Pfx002878	FRMD5	FERM domain containing 5	chr2	37061938	37068399	3.366407	4.037138	3.68255	4.980887	4.618299	4.113971	6.1635	6.210549	6.772886	-0.316589556	0.056613823	0.069538533	-0.984130282	7.94E-08	1.36E-07	0.661203412	8.53E-06	2.58E-05
Pfx002879		Transmembrane emp24 protein transport domain containing 3	chr2	37070133	37072659	7.435596	8.873858	8.294283	18.40185	22.692675	19.689997	11.056079	11.064092	11.136612	-1.673487981	3.49E-38	1.02E-37	-1.985902885	3.73E-44	1.10E-43	0.305988985	0.01502572	0.028762615
Pfx002880		zinc finger protein	chr2	37083873	37100726	11.007851	12.120368	11.302667	36.595856	33.923042	35.691616	13.203213	12.050728	11.779663	-2.321434751	0	0	-2.306913454	0	0	-0.020849621	0.696136931	0.771283847
Pfx002882	BTBD10	BTB (POZ) domain containing	chr2	37110990	37117577	22.326269	21.583647	20.128704	15.519087	16.478113	15.173243	24.018074	25.111755	24.642735	-0.157443668	0.00414836	0.005583994	-0.243708316	1.13E-05	1.77E-05	0.079821166	0.028159213	0.050966254
Pfx002883	RASSF10	Ras association (RalGDS AF-6) domain family (N-terminal) member	chr2	37198233	37199603	0.034715	0.031028	0.178828	0	0.031343	0.034339	0.024462	0	0.093987	0.224998059	0.903872834	0.91336021	1.116236735	0.463299863	0.512566306	-0.888977754	0.499443395	0.605358113
Pfx002884	NA	NA	chr2	37204444	37207837	9.035154	8.883425	8.845889	0.543169	0.339392	0.437627	8.551767	8.769331	7.914593	3.450856245	5.98E-107	3.08E-106	3.655683636	2.09E-128	1.09E-127	-0.210850868	0.000525269	0.001282178
Pfx002885	TEAD1	TEA domain family member	chr2	37207962	37266927	8.165809	8.398472	8.736649	14.106012	14.340131	15.174105	7.994245	8.376406	7.812734	-1.653145171	1.31E-85	5.85E-85	-1.467826834	7.00E-62	2.42E-61	-0.191295213	0.021406303	0.039705034
Pfx002886		Parvin, alpha	chr2	37278047	37295030	3.48241	3.893787	4.042191	0.031009	0.047335	0.058499	2.571201	3.119975	2.964285	5.076696585	1.63E-48	5.32E-48	5.596888537	1.13E-61	3.89E-61	-0.525669045	1.02E-07	3.72E-07
Pfx002887	MICAL2	Microtubule associated monooxygenase, calponin and LIM domain containing	chr2	37305929	37360974	3.441342	3.554154	3.53923	0.042959	0.138744	0.129671	2.283074	2.356898	2.004364	3.581186913	1.12E-39	3.36E-39	4.366140939	7.79E-76	2.96E-75	-0.79081362	3.89E-21	3.24E-20
Pfx002888	DKK3	Dickkopf homolog 3a (Xenopus laevis)	chr2	37362249	37372084	1.203752	0.603049	0.504861	0	0.029557	0	1.090659	2.446712	1.684409	6.414517309	7.09E-07	1.16E-06	5.365871741	0.000105126	0.000157296	1.039921416	0.006014597	0.012403717
Pfx002889	USP47	Ubiquitin specific peptidase 47	chr2	37374087	37398556	40.26273	39.538395	37.051697	46.429737	42.651875	44.964413	30.365219	31.338789	31.015629	-1.332876638	0	0	-0.881070966	1.77E-195	1.26E-194	-0.458130256	4.98E-64	1.51E-62
Pfx002891	VAT1L	Vesicle amine transport protein 1 homolog (T. californica)-like	chr2	37410730	37438960	3.856202	4.772185	4.806677	0.008607	0.018856	0	1.950001	1.805459	1.445759	5.754399226	2.33E-10	4.35E-10	7.238208783	5.91E-17	1.26E-16	-1.489060094	1.46E-18	1.07E-17
Pfx002892	BOLA3	Belongs to the BolA IbaG family	chr2	37440832	37444612	5.713741	5.001368	5.574963	8.430807	8.733276	9.022929	6.044812	6.986269	6.409759	-1.232475818	5.90E-39	1.74E-38	-1.367153768	2.91E-42	8.47E-42	0.128822979	0.15874369	0.236793306
Pfx002893	BCO1	Beta-carotene 15,15'-monooxygenase 1	chr2	37445997	37452715	2.425891	1.508383	1.281565	0.053187	0.021308	0.053041	1.73457	1.861295	2.106267	4.474291925	2.27E-16	4.88E-16	4.455739445	1.22E-14	2.51E-14	0.011977616	0.953827746	0.968787655
Pfx002894		Beta-carotene 15,15'-monooxygenase 1-like	chr2	37455715	37460542	1.466978	2.118332	1.888909	0.073252	0	0	3.572029	3.787874	3.423749	6.401080634	9.14E-21	2.13E-20	5.543748183	4.37E-14	8.84E-14	0.851244545	4.90E-08	1.83E-07
Pfx002895	PKD1L2	Polycystic kidney disease protein 1-like	chr2	37462819	37486395	0.02342	0.044968	0.04743	0.011901	0.034015	0.071572	0.013554	0.034135	0.037512	-1.187804783	0.171372157	0.199306969	-0.668881788	0.407373793	0.456558519	-0.524071368	0.465551165	0.574315272
Pfx002896	IPO7	Importin 7	chr2	37487120	37505323	46.801697	46.841122	43.739094	80.435852	74.700676	76.670235	44.788799	44.618202	45.902218	-1.577544335	0	0	-1.437549236	0	0	-0.146307914	1.28E-07	4.62E-07
Pfx002897	TMEM41B	Transmembrane protein 41B	chr2	37513658	37525074	5.587531	5.443197	5.105458	1.439797	1.665717	1.248185	5.544166	6.720549	6.685124	1.315653973	2.31E-18	5.16E-18	1.201723801	4.92E-18	1.07E-17	0.107770815	0.202620593	0.290692509
Pfx002898	DENND5A	DENN MADD domain containing 5A	chr2	37527861	37575730	17.500025	17.902374	15.786209	0.715042	0.480499	0.557937	11.623993	11.644081	11.730103	3.512309877	1.80E-193	1.45E-192	4.177990227	0	0	-0.672520886	3.06E-58	8.30E-57
Pfx002899	FAM60A	Family with sequence similarity 60, member A, like	chr2	37577642	37583161	3.627886	4.57464	3.915816	15.374613	16.401287	16.725529	4.482894	3.762257	3.680358	-2.825916148	2.43E-187	1.90E-186	-2.682174514	1.06E-160	6.49E-160	-0.150041823	0.195966095	0.28257298
Pfx002900	NA	NA	chr2	37583759	37585811	0.41318	0.4096	0.755998	5.858331	5.337831	6.554174	0.049579	0.716792	0	-5.2892283	3.37E-06	5.37E-06	-4.112150824	3.83E-24	9.14E-24	-1.198571959	0.241504354	0.337154706
Pfx002901	NA	NA	chr2	37587380	37588903	1.101115	1.169325	0.942659	0.448722	0.224978	0.327492	3.311237	3.325431	3.41624	2.501401294	8.33E-17	1.81E-16	0.982943689	0.011264371	0.014914975	1.511477056	2.06E-16	1.36E-15
Pfx002902	GPR97	G-protein coupled receptor	chr2	37589198	37599191	3.760048	3.051491	3.883393	0.116495	0.052627	0.046131	3.346338	3.713883	2.517424	4.531972949	1.46E-29	3.86E-29	4.814938316	2.60E-35	7.07E-35	-0.288296342	0.041232767	0.071740266
Pfx002903	NA	NA	chr2	37604522	37605097	0.019674	0.089614	0.00996	0	0.046588	0.013672	0.050065	0.209462	0.159409	1.438953573	0.437977734	0.477833373	0.347862595	0.869065336	0.885165831	1.081380062	0.5012958	0.606960955
Pfx002904		G-protein coupled receptor	chr2	37612077	37624105	0	0	0.021024	0	0	0	0	0.017242	0	1.321454866	0.743324104	0.76631971	1.321398646	0.742970123	0.775949563	-0.002726417	0.99943297	0.999555113
Pfx002905		G-protein coupled receptor	chr2	37648764	37664506	0	0.038495	0	0	0	0	0	0.009016	0.049502	2.281492905	0.511981171	0.550127692	1.720470441	0.667131414	0.705196545	0.543217241	0.837499707	0.884662174
Pfx002906	MMP15	Belongs to the peptidase M10A family	chr2	37667302	37681913	11.104079	11.620554	11.313216	0.513862	0.448209	0.648834	6.885916	6.704282	6.128232	2.800204719	2.14E-101	1.07E-100	3.707185718	8.10E-231	6.59E-230	-0.913589281	5.04E-74	1.89E-72
Pfx002907	DHCR7	7-dehydrocholesterol reductase	chr2	37722018	37738968	2.061549	2.034905	2.173367	0.168917	0.178037	0.199747	2.151344	2.579518	1.84343	2.77196167	3.58E-39	1.06E-38	2.826611427	6.04E-49	1.87E-48	-0.060933221	0.56610151	0.66397129
Pfx002908	NADSYN1	NAD synthetase 1	chr2	37741168	37761606	4.93856	5.093681	4.709444	13.131415	13.545269	13.136493	4.089396	3.40416	4.03917	-2.585464546	1.93E-160	1.31E-159	-2.115034902	4.68E-151	2.72E-150	-0.476756384	4.20E-06	1.32E-05
Pfx002909	TPCN2	Two pore segment channel 2	chr2	37763382	37787974	1.459227	1.644832	1.321906	6.032724	5.894428	5.985221	1.939338	1.954977	1.614609	-2.5018404	4.23E-139	2.59E-138	-2.694584035	5.35E-165	3.33E-164	0.187010152	0.137400611	0.20896763
Pfx002910	CCND1	Belongs to the cyclin family	chr2	37948759	37956473	2.256283	2.424811	1.879045	0.252335	0.311185	0.315565	2.161099	2.034481	2.258727	2.05615731	4.40E-24	1.08E-23	2.19340254	2.46E-27	6.13E-27	-0.144819277	0.18115896	0.264499618
Pfx002911	ORAOV1	Oral cancer-overexpressed protein	chr2	37962388	37965607	11.626333	10.926757	11.315298	22.22514	22.168037	22.116611	19.995365	21.107048	20.835569	-0.904618931	7.77E-44	2.43E-43	-1.656495077	1.75E-112	8.36E-112	0.745870872	1.20E-29	1.42E-28
Pfx002914	FGF3	fibroblast growth factor	chr2	37994826	37997633	0.108398	0.063122	0	0	0	0	0	0	0.093336	1.852500671	0.642969254	0.672721684	2.774227304	0.374549198	0.422520167	-0.925949842	0.68718314	0.764282251
Pfx002915	NA	NA	chr2	38002099	38013631	0.080989	0.056021	0.150956	0	0	0	0	0	0.164353	3.073808368	0.364769667	0.403517479	4.061900637	0.038936921	0.049291034	-0.982087293	0.469964237	0.577933301
Pfx002917	BAX	BCL2-associated X protein	chr2	38042790	38050303	11.059103	11.027267	10.378069	22.272316	19.739824	21.211336	11.695319	12.878355	12.068632	-1.588175763	3.44E-110	1.81E-109	-1.643355855	2.93E-132	1.55E-131	0.048786035	0.477993203	0.585886328
Pfx002918	ANO1	Anoctamin 1, calcium activated chloride channel	chr2	38065626	38101077	0.209065	0.232651	0.087119	0.986289	1.327372	0.962979	0.083586	0.242603	0.23243	-3.327793874	2.48E-19	5.64E-19	-3.293827685	7.47E-20	1.67E-19	-0.03581224	0.946252459	0.963337265
Pfx002919	FADD	Fas (tnfrsf6)-associated via death domain	chr2	38107282	38113017	4.893692	5.009174	4.367834	5.738597	5.578166	5.708397	4.093877	4.109675	3.686333	-1.319837471	3.00E-61	1.11E-60	-0.938564785	3.15E-38	8.81E-38	-0.387884195	9.09E-08	3.32E-07
Pfx002920	PACSIN3	Protein kinase C and casein kinase substrate in neurons	chr2	38114067	38142454	22.835604	23.059336	21.28561	9.979434	10.069229	9.459476	15.279624	15.006809	15.501753	-0.167991909	0.0100279	0.013144589	0.502540773	1.37E-18	3.02E-18	-0.676773902	3.25E-55	8.17E-54
Pfx002921	CSNK1G1	casein kinase	chr2	38145411	38171820	4.561086	4.232204	3.301148	49.662697	45.495434	44.534954	6.803444	7.388961	5.896017	-3.598881165	0	0	-4.210439494	0	0	0.606813222	2.32E-07	8.18E-07
Pfx002922	rps17	ribosomal protein	chr2	38177193	38182371	1742.473755	1739.239136	1711.325073	380.158386	373.516327	395.23111	1779.385864	1852.790405	1843.10376	1.450490856	0	0	1.493530237	0	0	-0.049206013	0.048742388	0.083366964
Pfx002923	NEO1	Neogenin 1	chr2	38185294	38275646	2.977281	3.308805	3.550733	0.41581	0.360874	0.375812	2.362747	2.040012	2.35395	1.741114912	4.12E-20	9.50E-20	2.404189493	7.48E-41	2.15E-40	-0.668014913	3.02E-10	1.34E-09
Pfx002924	NA	NA	chr2	38364396	38368956	0.254571	0.030959	0.210319	0.021556	0	0	0.420154	0.267722	0.205801	4.30054874	0.000689878	0.00097823	3.571765114	0.016858311	0.022016534	0.733096852	0.192890706	0.278840611
Pfx002925	SCAMP2	Secretory carrier membrane protein 2, like	chr2	38384669	38400384	11.952344	11.969024	12.19946	1.576467	1.519112	1.617829	9.247074	10.8033	9.537588	1.846004241	1.42E-59	5.14E-59	2.253428414	1.52E-109	7.17E-109	-0.413491986	1.75E-11	8.49E-11
Pfx002926	NA	NA	chr2	38401002	38402118	35.780586	34.279224	32.086086	5.349583	6.27039	7.234027	21.553392	22.231295	22.962286	1.017330937	2.49E-15	5.23E-15	1.748052859	2.30E-51	7.28E-51	-0.73691695	5.41E-36	7.94E-35
Pfx002927	MYO9A	Belongs to the TRAFAC class myosin-kinesin ATPase superfamily. Myosin family	chr2	38402170	38506920	12.186471	13.712386	12.756174	4.129795	3.665101	3.993019	6.793773	6.519753	7.110258	-0.007609581	0.908918552	0.917902222	1.031552112	1.23E-57	4.10E-57	-1.045210924	4.08E-107	2.62E-105
Pfx002928	SENP8	SUMO sentrin specific peptidase family member 8	chr2	38507274	38511075	2.125363	3.091185	1.662047	14.669014	14.499629	15.09691	5.02176	4.95472	4.96677	-2.366791387	6.16E-228	5.65E-227	-3.370500065	2.08E-119	1.03E-118	0.999374337	1.48E-05	4.36E-05
Pfx002929	GRAMD2	GRAM domain containing	chr2	38526077	38541957	1.454853	0.943322	1.244856	0.179333	0.185873	0.309267	0.538998	0.425421	0.960966	0.69363986	0.26509581	0.300028232	1.70943294	0.000615169	0.000884037	-1.018876908	0.004305677	0.009094964
Pfx002930	ZNF609	Zinc finger protein 609	chr2	38555777	38613972	6.917719	7.443419	6.953086	3.255251	2.817413	3.267395	8.123749	7.145476	7.913689	0.510647935	2.66E-10	4.94E-10	0.507753799	8.56E-12	1.65E-11	-0.003173575	0.951401237	0.96736166
Pfx002931	TRIP4	Thyroid hormone receptor interactor 4	chr2	38654259	38688668	13.507985	14.765969	12.816739	29.829094	29.79244	30.940098	15.489261	16.840143	19.037371	-1.618796878	2.64E-91	1.23E-90	-1.823782726	1.07E-177	7.08E-177	0.198832983	0.006824383	0.013946816
Pfx002932	ADAMTS7	ADAM metallopeptidase with thrombospondin type 1 motif, 7	chr2	38725131	38786415	0.757457	0.913877	0.815558	0	0	0.075748	0.571308	0.690515	0.552458	3.709910596	0.050434515	0.062323123	4.284362074	0.023617905	0.03047766	-0.581008195	0.000840063	0.001991386
Pfx002933		Relaxin insulin-like family peptide receptor	chr2	38793023	38794150	0.071663	0.026036	0	0	0.048222	0.044046	0	0	0.038381	-1.586709309	0.519098004	0.557304811	-0.349006256	0.858302509	0.875335944	-1.241714041	0.640259947	0.724161357
Pfx002934		Cadherin-related family member	chr2	38829618	38835838	0.302828	0.234506	0.227958	0.12824	0.21689	0.124151	0.200203	0.131058	0.406365	-0.182375582	0.78511875	0.80500129	-0.012994791	0.982007389	0.98388179	-0.173207345	0.731926692	0.800019736
Pfx002935		Belongs to the G-protein coupled receptor 1 family	chr2	38859993	38869148	0	0.094929	0.082784	0	0	0	0.105147	0.179196	0.089194	4.208502315	0.026047095	0.033033146	3.233311804	0.248916186	0.289140957	0.972049373	0.399164453	0.510007007
Pfx002936	SIRT3	Sirtuin (silent mating type information regulation 2 homolog) 3 (S. cerevisiae)	chr2	38876854	38887225	5.408356	5.536221	4.618811	3.229065	3.790297	3.98257	8.06905	10.388871	9.496391	0.537777187	0.002739089	0.003733883	-0.189817354	0.304469911	0.348856279	0.720313808	3.58E-08	1.35E-07
Pfx002937	ZNF319	zinc finger protein	chr2	38902251	38906076	2.66981	2.61527	2.628821	2.894931	2.654293	2.520092	2.260565	2.171798	2.007973	-1.12471787	2.15E-16	4.62E-16	-0.708346671	2.02E-08	3.55E-08	-0.422575765	0.00039381	0.000978186
Pfx002938	CSNK2A2	casein kinase	chr2	38907731	38913387	36.57814	36.103146	33.180584	24.928703	25.036232	25.482084	25.771824	27.217918	25.270311	-0.749989859	9.04E-47	2.90E-46	-0.195894497	2.17E-05	3.35E-05	-0.560651336	1.83E-48	3.89E-47
Pfx002939	KIAA0895L	KIAA0895-like	chr2	38917086	38922507	2.647699	2.816602	2.744298	0.123509	0.148947	0.176071	2.107747	2.361592	1.773696	2.948260828	8.02E-26	2.01E-25	3.462000462	1.66E-43	4.88E-43	-0.520601948	1.10E-05	3.29E-05
Pfx002940	NQO1	NAD(P)H dehydrogenase, quinone 1	chr2	38925190	38931724	21.65266	19.804586	17.392744	81.702629	78.142517	81.285721	22.090351	25.376951	24.97925	-2.53570867	0	0	-2.719022732	0	0	0.176999999	0.005815741	0.012027821
Pfx002941		Potassium voltage-gated channel, subfamily G, member	chr2	38939709	38944459	0	0	0.043591	0.05636	0.034536	0.030001	0.03133	0.06485	0	-0.96086176	0.514976504	0.553071845	-1.977333522	0.266424179	0.307872284	1.002628511	0.652035099	0.7347059
Pfx002942	DPEP1	Belongs to the metallo-dependent hydrolases superfamily. Peptidase M19 family	chr2	38963998	38973090	0.126514	0.056215	0	0	0	0	0	0.065143	0	1.907536456	0.632850002	0.664670476	3.358923719	0.220124695	0.257296486	-1.469441432	0.45947719	0.568701034
Pfx002943	Sult5a1	Sulfotransferase family	chr2	38978406	38985741	0.273307	0.466426	0.490812	0	0	0	0.367323	0.55941	0.466055	5.655148124	0.000125522	0.000185074	5.586834301	0.000194876	0.000287435	0.06370194	0.904045665	0.931177734
Pfx002944		Haptoglobin	chr2	38998234	39007154	0.198724	0	0	0	0.100463	0	0	0	0.040492	-1.622155861	0.566179576	0.601501584	0.320160955	0.901214281	0.914488173	-1.948173464	0.424780018	0.535782761
Pfx002945		7 transmembrane receptor (rhodopsin family)	chr2	39016364	39018709	0	0.050227	0.070156	0	0	0	0	0.108122	0	2.323170787	0.558583578	0.594043543	2.818206443	0.360409654	0.407779893	-0.505190426	0.812217337	0.864672295
Pfx002946	DHODH	dihydroorotate dehydrogenase	chr2	39029068	39037301	9.447456	9.981761	8.624518	168.441849	161.799286	169.08432	11.984625	14.543428	12.694811	-4.471795677	0	0	-4.835276368	0	0	0.358082729	7.47E-06	2.28E-05
Pfx002947		Polycystic kidney disease	chr2	39038897	39053007	0.067563	0.138052	0.189299	0.057376	0.056827	0.094557	0.173493	0.076577	0.115104	-0.04608598	0.951559553	0.956061575	0.161417287	0.830693865	0.850405244	-0.210869595	0.735905809	0.803083152
Pfx002948	IST1	Increased sodium tolerance 1 homolog (yeast)	chr2	39055701	39061360	38.644451	38.785175	34.899483	19.763496	19.439241	18.318401	36.238327	38.433624	40.726757	0.203514794	0.000998933	0.001403508	0.281906157	1.63E-08	2.87E-08	-0.084640287	0.046170121	0.079340994
Pfx002949	HNRNPLL	Heterogeneous nuclear ribonucleoprotein L-like	chr2	39076027	39156215	21.265066	20.742109	18.218399	0.970825	0.941071	0.721855	22.695951	23.232935	21.832098	3.882061655	7.66E-277	8.44E-276	3.829098167	4.38E-252	3.86E-251	0.045784446	0.285005345	0.387395758
Pfx002951	SRSF7	negative regulation of mRNA splicing, via spliceosome	chr2	39195020	39203629	25.683912	25.016821	23.161751	2.573536	2.79108	2.286231	40.235714	37.622597	38.787189	3.125298475	6.91E-225	6.25E-224	2.583520499	1.67E-137	9.08E-137	0.535254409	1.26E-31	1.59E-30
Pfx002952	GEMIN6	Gem (nuclear organelle) associated protein 6	chr2	39205898	39210752	4.266897	4.079229	3.863679	8.186694	7.434773	8.428547	5.859773	5.862798	5.459621	-1.286126416	4.07E-55	1.42E-54	-1.660118724	6.14E-86	2.50E-85	0.367640338	3.15E-06	1.00E-05
Pfx002953	sos1	Son of sevenless homolog 1	chr2	39210883	39249875	21.171772	20.482199	19.361061	2.786617	2.483994	2.410468	16.496759	16.229395	17.358042	1.903863042	1.12E-169	8.05E-169	2.30643832	0	0	-0.408610515	7.40E-30	8.85E-29
Pfx002954	RFC4	Replication factor C	chr2	39251374	39259409	12.493708	14.742361	14.162337	31.727457	34.657288	34.611408	20.724676	24.82197	19.879635	-1.430590676	1.25E-58	4.49E-58	-1.969169734	7.93E-106	3.64E-105	0.532173328	1.19E-10	5.47E-10
Pfx002955	HRASLS	HRAS-like suppressor	chr2	39261634	39269840	2.374553	1.303221	1.134793	0.729316	0.625824	0.844396	6.537376	6.653551	6.700311	2.358181819	1.84E-21	4.33E-21	0.43258062	0.279194862	0.321601439	1.918941058	7.84E-23	7.02E-22
Pfx002956	HRASLS	HRAS-like suppressor	chr2	39274797	39280543	0.708858	0.321381	0.454164	0.121633	0.151419	0.076914	0.580824	1.141377	0.778866	1.967670909	0.001116821	0.001565182	1.327835376	0.04782789	0.060017708	0.634065478	0.09954617	0.157620806
Pfx002957	ANKRD13C	ankyrin repeat	chr2	39281525	39320947	6.256159	6.897831	6.218942	3.364845	3.212953	3.113314	7.081412	6.379142	6.997816	0.276740828	0.004360265	0.005859765	0.315788888	0.000705493	0.001009888	-0.045337908	0.52076577	0.625868124
Pfx002958	SRSF11	Serine arginine-rich splicing factor	chr2	39323222	39333243	22.724056	23.346622	22.801329	14.848599	13.599545	14.285536	26.211462	23.62077	25.085344	0.008633447	0.88682542	0.897935092	0.006179317	0.912215074	0.924417077	-0.003551942	0.937381544	0.956907577
Pfx002959	SIRT7	Sirtuin 7	chr2	39334640	39340525	0.766842	0.897992	0.982935	0.414521	0.403854	0.389309	0.65071	0.753704	0.657859	-0.03650822	0.890728143	0.901044334	0.448230185	0.078149323	0.096266412	-0.490226843	0.01236943	0.024130037
Pfx002960	RBBP9	Retinoblastoma binding protein 9	chr2	39341281	39343727	7.507959	7.449931	6.900401	33.278	33.141422	32.3246	8.926483	9.795882	9.089221	-2.627898984	2.57E-154	1.71E-153	-2.855691578	2.08E-180	1.39E-179	0.221439882	0.085862126	0.13835992
Pfx002961		Belongs to the cystatin family	chr2	39345794	39348147	26.94252	26.828804	28.625412	18.415213	15.434042	15.784968	16.946402	17.807697	15.201686	-0.792277563	6.28E-06	9.89E-06	0.050735692	0.743673551	0.776573849	-0.849011594	2.59E-10	1.16E-09
Pfx002962	TDRD3	Tudor domain containing 3	chr2	39348667	39371142	17.484133	16.776836	16.170633	17.183605	15.286362	16.695127	26.069212	28.450016	27.25651	-0.066744081	0.266922464	0.301843253	-0.645567699	3.62E-27	8.99E-27	0.572624792	1.18E-35	1.72E-34
Pfx002963	PCDH20	Protocadherin 20	chr2	39413207	39417769	0.142052	0.143875	0.1556	3.431976	3.279729	3.083436	0.116602	0.307213	0.271929	-4.591540337	5.22E-99	2.57E-98	-5.125582161	5.11E-118	2.52E-117	0.525474974	0.206589047	0.295657134
Pfx002964	EML6	Echinoderm microtubule associated protein like 6	chr2	39429346	39480871	0.266288	0.235718	0.39868	0.331801	0.43826	0.577423	0.359096	0.380821	0.377003	-1.075729454	0.007135987	0.009443586	-1.266926408	0.003642862	0.004991022	0.187751249	0.623340738	0.715588852
Pfx002965	EML6	Echinoderm microtubule associated protein like 6	chr2	39482294	39512072	0.018052	0.071914	0.088068	0.020251	0.015181	0	0.134477	0.055133	0.113046	2.126860026	0.079315438	0.096168581	1.455496313	0.294884048	0.338451808	0.667712841	0.395824175	0.506423133
Pfx002966	sptbn1	Spectrin beta	chr2	39516999	39566433	61.559059	63.280033	60.944889	1.262958	1.05458	1.083215	23.650412	23.592793	23.840132	3.584119288	0	0	5.089241342	0	0	-1.511245282	0	0
Pfx002967	C2orf73	Protein of unknown function with motif GDWWSH	chr2	39602705	39608615	0	0	0.103222	0	0	0	2.386408	2.9431	2.844435	7.96145548	1.47E-10	2.76E-10	1.910567445	0.631954967	0.67395894	6.142151985	2.39E-12	1.24E-11
Pfx002968	ACYP2	Acylphosphatase 2, muscle type	chr2	39613548	39619551	1.244817	1.196876	1.578731	10.786675	12.224686	11.994825	4.806854	5.848125	4.34648	-2.019185404	3.85E-32	1.05E-31	-3.795629288	9.81E-69	3.55E-68	1.769374677	4.73E-13	2.56E-12
Pfx002969		Forkhead box	chr2	39624415	39625431	1.823689	1.532792	2.315406	0	0.042075	0	3.764747	4.581944	3.675363	7.027672753	3.38E-11	6.44E-11	6.078167055	3.67E-08	6.39E-08	0.946997286	3.41E-06	1.08E-05
Pfx002970	SULT6B1	Sulfotransferase family, cytosolic, 6b, member 1	chr2	39665585	39671562	3.863365	4.577985	3.146818	0.084537	0.194972	0.203043	2.919218	2.951965	3.054723	3.341396317	7.61E-19	1.72E-18	3.829484532	1.35E-25	3.29E-25	-0.496751511	0.000946914	0.002225285
Pfx002971	SULT6B1	Sulfotransferase family, cytosolic, 6b, member 1	chr2	39675005	39679790	0.291965	0.165448	0.563887	0.968041	0.803344	0.950796	0.107522	0.315951	0	-3.37243353	9.66E-07	1.58E-06	-2.0422121	0.00013845	0.000205748	-1.340696016	0.117728104	0.182739751
Pfx002972	SLC29A1	Solute carrier family 29 (nucleoside transporters), member 1a	chr2	39690950	39717623	0.77748	0.763808	0.635308	0	0	0	0.379521	0.356623	0.299808	4.756074906	0.004786418	0.006410598	5.834319965	4.74E-05	7.21E-05	-1.085648101	0.059774113	0.100248569
Pfx002973	SLC29A1	Equilibrative nucleoside transporter	chr2	39718237	39725980	1.171686	1.428292	0.842426	0.418504	0.105172	0.445196	0.782727	0.668171	1.102529	0.578153686	0.254298432	0.28884644	1.122896792	0.017931156	0.023371779	-0.552846886	0.039657672	0.069287883
Pfx002974	NA	NA	chr2	39727778	39729617	1.425857	1.098034	1.750491	1.01929	1.003442	1.11379	1.5972	1.946408	1.605903	-0.090147401	0.705062858	0.732487605	-0.233840084	0.397936348	0.446753818	0.140371145	0.499926504	0.605774952
Pfx002975	tmem63a	Transmembrane protein 63Ba	chr2	39732005	39789940	2.356369	2.567156	2.485408	8.944844	7.733091	9.112674	4.487704	4.70911	4.554388	-1.707614205	5.05E-80	2.17E-79	-2.479643724	5.28E-133	2.82E-132	0.765896415	4.79E-15	2.94E-14
Pfx002976	GALNT18	polypeptide N-acetylgalactosaminyltransferase	chr2	39878308	39998872	2.137688	2.427118	2.110133	0.189611	0.299913	0.38497	3.649588	3.500835	3.004583	2.696865933	9.61E-19	2.16E-18	2.208262157	1.43E-11	2.75E-11	0.481283268	0.001399977	0.003203839
Pfx002977	EIF4G2	Eukaryotic translation initiation factor 4, gamma	chr2	40119032	40130452	23.282076	24.495882	22.560825	39.727077	36.843624	35.816685	16.132332	15.702479	17.407377	-1.990219431	6.74E-275	7.38E-274	-1.358116842	2.16E-189	1.50E-188	-0.638283225	5.64E-39	9.23E-38
Pfx002978	CTR9	Ctr9, Paf1 RNA polymerase II complex component, homolog (S. cerevisiae)	chr2	40134309	40145974	19.696192	19.236366	19.284517	21.392994	18.942078	19.020082	18.257158	19.664658	19.024632	-0.860320806	6.46E-59	2.33E-58	-0.709145412	1.90E-41	5.50E-41	-0.157144095	0.000141974	0.000373365
Pfx002979	MRVI1	Murine retrovirus integration site 1 homolog	chr2	40148003	40186699	2.152794	2.408884	2.276747	4.395079	4.24136	3.790807	0.791969	0.841951	0.753532	-3.179424253	5.04E-195	4.06E-194	-1.543440129	3.46E-65	1.22E-64	-1.642360779	3.79E-52	8.84E-51
Pfx002980	LYVE1	Lymphatic vessel endothelial hyaluronic acid receptor	chr2	40190246	40193697	32.021374	34.477077	28.2684	1.137022	0.966655	1.449157	31.549295	33.419083	29.880339	3.922693601	1.65E-179	1.24E-178	4.038902209	5.87E-185	3.99E-184	-0.123653567	0.021501698	0.039875176
Pfx002981	AMPD3	Belongs to the metallo-dependent hydrolases superfamily. Adenosine and AMP deaminases family	chr2	40193908	40217949	10.433674	11.195951	9.357914	4.167448	4.091776	4.126768	15.620177	14.884083	13.527768	1.026531809	6.92E-37	2.00E-36	0.63744871	7.76E-15	1.60E-14	0.381948806	1.78E-11	8.63E-11
Pfx002982	ADM	Adrenomedullin a	chr2	40223645	40226021	43.65633	41.568653	42.315525	1.182026	1.378897	1.038867	30.263842	32.223316	31.146233	3.887053176	6.38E-202	5.29E-201	4.452062581	7.32E-288	7.40E-287	-0.570583564	5.69E-36	8.34E-35
Pfx002983	NA	NA	chr2	40233490	40234316	0.308311	0.132579	0.094118	0.589346	0.538464	0.34849	0.211802	0.180913	0.170201	-2.118640432	0.001708558	0.002362231	-2.11079409	0.00240634	0.00333586	-0.013510489	0.98772408	0.991506194
Pfx002984	SBF2	Belongs to the protein-tyrosine phosphatase family. Non-receptor class myotubularin subfamily	chr2	40238472	40278928	4.992049	5.399079	4.306847	0.580573	1.277972	1.344672	4.053428	3.414102	3.599081	0.931676168	0.036331758	0.045479785	1.46021735	0.000317171	0.000462518	-0.53601165	0.02816714	0.05097454
Pfx002985	SBF2	Belongs to the protein-tyrosine phosphatase family. Non-receptor class myotubularin subfamily	chr2	40313314	40341794	15.14468	14.188307	13.19258	1.611475	1.75643	1.392037	13.569375	13.767671	14.443857	2.33204837	3.74E-139	2.29E-138	2.474792221	4.95E-161	3.04E-160	-0.149028904	0.000729003	0.001743884
Pfx002986	NA	NA	chr2	40343166	40343714	0	0	0.08848	0	0	0	0.165363	0.101551	0	2.630392388	0.405523077	0.445754357	1.321398646	0.742970123	0.775949563	1.322072776	0.60560327	0.699841816
Pfx002987	CCDC102A	Coiled-coil domain containing 102A	chr2	40357764	40405393	5.242596	5.175436	4.816697	14.924316	13.367935	13.671809	7.123073	7.742917	6.595065	-1.768616166	6.90E-134	4.12E-133	-2.143957629	5.62E-228	4.51E-227	0.368870561	6.70E-07	2.26E-06
Pfx002988	DOK4	Docking protein 4	chr2	40452227	40474824	1.287013	1.304958	1.386268	2.231436	1.885828	1.69391	1.610039	1.773818	1.88893	-0.936243449	6.35E-09	1.13E-08	-1.225644343	1.01E-13	2.02E-13	0.283788311	0.047197568	0.08101064
Pfx002989	DNAAF1	Leucine-rich repeat	chr2	40476239	40482070	3.320063	2.751964	3.097612	4.608625	4.684012	4.312185	6.676795	8.632209	8.475784	0.004530438	0.974120108	0.976780653	-1.251856133	3.39E-17	7.27E-17	1.250708668	2.20E-23	2.03E-22
Pfx002990	COG4	oligomeric golgi complex	chr2	40490629	40503637	51.795326	48.787773	47.93399	52.827179	51.969265	52.852627	58.506596	57.15271	60.345531	-0.642721263	2.33E-60	8.50E-60	-0.769518098	2.25E-87	9.26E-87	0.12066193	0.000341833	0.000856018
Pfx002991	THAP11	THAP domain containing 11	chr2	40505630	40506442	11.600218	12.748835	9.874739	22.968214	17.017759	19.908344	5.855231	7.18138	8.506193	-2.270721871	1.91E-49	6.31E-49	-1.489545225	3.05E-31	7.91E-31	-0.787482923	5.93E-09	2.38E-08
Pfx002992	GFOD2	Glucose-fructose oxidoreductase domain containing 2	chr2	40507377	40521580	8.359652	8.976596	7.905639	14.244902	11.928248	13.485172	10.186424	10.612877	10.33424	-1.149413158	1.56E-77	6.55E-77	-1.333816574	1.44E-94	6.16E-94	0.177750927	0.000227508	0.000583203
Pfx002993		Inner centromere protein A-like	chr2	40524663	40528680	11.929885	12.04048	10.731671	10.574986	10.309001	10.679457	11.766361	11.110131	11.994991	-0.657420731	1.48E-20	3.43E-20	-0.547619268	3.93E-17	8.43E-17	-0.116191869	0.044052932	0.076093336
Pfx002994	VRK3	Vaccinia related kinase 3	chr2	40530042	40538408	9.18541	9.707523	9.847733	15.83538	14.641842	14.589822	13.485708	14.816211	12.50598	-0.945551477	5.62E-33	1.55E-32	-1.330064746	2.09E-62	7.24E-62	0.378279989	4.32E-07	1.49E-06
Pfx002995	acd	Adrenocortical dysplasia homolog	chr2	40539281	40545010	6.957754	7.538781	6.466193	130.33345	124.97718	128.412415	14.192615	14.309677	14.354532	-3.963011558	0	0	-4.874462435	0	0	0.905658767	2.02E-34	2.80E-33
Pfx002996	OGFOD1	2-oxoglutarate and iron-dependent oxygenase domain containing 1	chr2	40545328	40554169	5.535714	6.373395	6.086835	15.140185	14.12433	15.790881	10.382771	9.820805	10.764427	-1.341809858	7.70E-91	3.57E-90	-2.005463775	2.42E-148	1.39E-147	0.657631246	1.57E-22	1.39E-21
Pfx002997	TRADD	DEATH domain	chr2	40554985	40561468	11.061292	10.869407	9.641346	14.393353	14.42074	13.620336	12.1495	11.46611	11.604373	-1.070240384	1.67E-55	5.85E-55	-1.110171075	2.79E-59	9.43E-59	0.033342109	0.589260068	0.684445087
Pfx002998	GNAO1	Guanine nucleotide binding protein (G protein), alpha activating activity polypeptide O, b	chr2	40564932	40571539	1.005333	0.991937	1.170779	0.992933	0.986846	0.846281	1.744112	1.632499	2.054516	0.134302048	0.658277325	0.687807879	-0.515441603	0.118313031	0.142906481	0.645319229	0.011293046	0.022191401
Pfx002999	NA	NA	chr2	40583679	40588875	1.599752	0.958003	1.437936	1.78984	1.601249	2.444448	2.155421	1.940672	1.52162	-0.860505673	0.000595335	0.000847165	-1.224783149	1.93E-05	2.99E-05	0.36027927	0.111357515	0.17393067
Pfx003000	CFAP20	Cilia and flagella associated protein 20	chr2	40592065	40592925	3.976306	4.332351	4.002618	0	0	0	24.61838	20.035751	22.381672	10.55845207	7.37E-19	1.66E-18	8.239820195	2.01E-11	3.83E-11	2.312507921	1.96E-61	5.64E-60
Pfx003001	FBXO22	F-box protein 22	chr2	40596331	40601175	22.400711	23.680834	21.43255	13.887841	13.833899	15.379779	20.599829	21.308851	20.991892	-0.257407697	0.000277466	0.000401698	-0.036902826	0.596962986	0.640140376	-0.227025418	1.24E-06	4.10E-06
Pfx003002	HERC1	HECT and RLD domain containing E3 ubiquitin protein ligase family member 1	chr2	40605353	40646753	7.596022	7.652937	7.022707	1.159354	1.058347	1.097789	7.924878	7.833345	7.496041	2.007164331	1.25E-247	1.23E-246	2.063211419	1.36E-286	1.37E-285	-0.062582108	0.055205717	0.093406808
Pfx003003	APH1B	Notch receptor processing	chr2	40647257	40655579	28.98488	29.857031	28.697275	27.610243	27.670748	28.441406	25.441254	28.569851	25.283909	-0.881302888	2.43E-49	8.03E-49	-0.619277236	2.78E-34	7.48E-34	-0.268443555	4.13E-09	1.68E-08
Pfx003004	SLC38A8	Solute carrier family 38 member 8	chr2	40658011	40663156	0.04273	0.254906	0.134995	0	0	0.117385	0.528548	0.168509	0.445185	2.481216979	0.030935908	0.038982123	1.247960322	0.409062081	0.45826526	1.228622144	0.062479694	0.104391896
Pfx003005	EXOSC6	component	chr2	40664062	40665004	45.743713	43.408417	43.454811	664.890076	632.282288	622.194519	57.040009	59.255535	63.057766	-4.219832666	0	0	-4.538274117	0	0	0.311474804	1.77E-09	7.41E-09
Pfx003006	TMPPE	Transmembrane protein with metallophosphoesterase domain	chr2	40665672	40670735	4.450733	4.251495	3.619825	3.167444	3.087967	3.208568	5.106558	5.550058	5.990844	0.012460384	0.914755426	0.922979191	-0.304906402	0.008305439	0.011097746	0.310703568	0.000945154	0.002221627
Pfx003007	NA	NA	chr2	40793693	40794397	0	0.042667	0.069173	0.601397	0.204976	0.285837	0	0	0	-6.321766189	2.51E-05	3.84E-05	-3.533472197	0.001579131	0.00221446	-2.800139231	0.474248569	0.582181924
Pfx003009	NA	NA	chr2	40849030	40850908	1.669263	1.323901	0.959163	0.131552	0.067933	0.128048	0.760993	1.467552	1.18153	2.524296727	3.09E-07	5.14E-07	2.842393209	4.41E-10	8.12E-10	-0.326888551	0.186045699	0.270436794
Pfx003010	SOX6	SRY (sex determining region Y)-box 6	chr2	40850968	40861874	0.875645	1.007358	0.974939	0.882832	0.789538	0.782341	0.73471	0.650423	0.699333	-1.02759862	2.67E-07	4.46E-07	-0.457948044	0.013192081	0.017377665	-0.575669834	0.000747852	0.001784463
Pfx003011	SOX6	SRY (sex determining region Y)-box 6	chr2	40870147	40903152	0.347325	0.524482	0.332467	0.03883	0.198238	0	0.304969	0.417021	0.163306	0.958631455	0.38317525	0.422712457	1.469025281	0.145724156	0.174239871	-0.521523708	0.364538673	0.47400484
Pfx003012	PLEKHA7	Pleckstrin homology domain containing, family A member	chr2	41011146	41077123	3.949729	4.232448	3.60145	0.881891	0.871525	0.889765	2.924428	3.300267	3.151327	1.017963865	2.35E-12	4.62E-12	1.465300696	8.17E-29	2.06E-28	-0.454302819	2.19E-07	7.75E-07
Pfx003013	rps13	Belongs to the universal ribosomal protein uS15 family	chr2	41122582	41125751	1338.992188	1290.878418	1250.74707	802.496094	768.244751	764.682068	1329.06311	1359.459106	1355.652588	-0.009255529	0.693511803	0.721525416	0.049792034	0.044233979	0.055731072	-0.065317123	0.003383537	0.007267039
Pfx003014	nucb2	Nucleobindin	chr2	41129055	41140438	58.271442	57.257393	54.922848	21.580851	20.086803	23.14098	65.109016	69.961075	66.44149	0.833897106	1.34E-45	4.26E-45	0.71114125	1.38E-35	3.77E-35	0.116576187	0.000449873	0.001108082
Pfx003015	CAPRIN1	Cell cycle associated protein	chr2	41141050	41154399	49.407101	49.550064	46.99456	108.616013	98.495682	106.954132	61.966599	66.326897	63.304302	-1.514243617	0	0	-1.78812138	0	0	0.26757703	2.09E-21	1.77E-20
Pfx003018	ALX4	homeobox	chr2	41217219	41240202	0.122245	0.083658	0.146234	0	0	0	0.123675	0.151284	0.026029	3.893011552	0.064369937	0.078694955	4.146579312	0.029420694	0.037676946	-0.259670351	0.796380763	0.85193948
Pfx003019	EXT2	Exostoses (multiple) 2	chr2	41246708	41288087	5.244425	4.980576	4.40979	4.254465	4.330573	4.203842	4.482033	4.994423	4.750057	-0.648144569	5.08E-14	1.04E-13	-0.490220423	3.69E-09	6.61E-09	-0.164594393	0.021566596	0.039968279
Pfx003020	TSPAN18	Tetraspanin 18b	chr2	41289786	41324792	17.964735	19.237967	17.343088	7.313865	7.077455	7.835366	17.211287	18.89583	16.471331	0.438157856	9.41E-06	1.47E-05	0.609497301	1.87E-11	3.58E-11	-0.178162487	0.006122341	0.012616348
Pfx003021	CD82	CD82 antigen, a	chr2	41357331	41380879	44.8032	45.366554	42.700668	8.745083	7.876065	7.272806	32.601486	31.415482	32.246456	1.210007328	8.53E-60	3.10E-59	1.793313799	3.75E-160	2.29E-159	-0.589370993	2.95E-54	7.24E-53
Pfx003022	TP53I11	Tumor protein p53 inducible protein	chr2	41383245	41413277	18.682632	18.750587	17.749641	4.457456	4.256173	4.847092	17.748745	14.973562	15.550757	1.027444576	4.03E-27	1.03E-26	1.33895884	3.96E-68	1.43E-67	-0.317827358	4.46E-09	1.81E-08
Pfx003023	suv420h1	Suppressor of variegation 4-20 homolog 1 (Drosophila)	chr2	41431666	41444220	2.455221	2.528168	2.203604	1.455823	1.564993	1.470493	2.71207	2.740299	2.537105	0.027429946	0.808419174	0.826817495	-0.006605172	0.95306598	0.958150969	0.027078257	0.74883554	0.81340053
Pfx003024	NA	NA	chr2	41451621	41454390	11.241014	13.931261	14.335006	28.212086	28.454865	30.367601	10.466895	10.97555	12.957309	-2.133666954	1.79E-33	4.98E-33	-1.818147243	2.33E-25	5.66E-25	-0.321844748	0.100563402	0.159057866
Pfx003025			chr2	41459717	41460769	0.797592	0.775692	0.358511	0	0	0	1.018147	0.580953	0.601134	6.505729271	1.78E-06	2.88E-06	6.433740274	2.99E-06	4.83E-06	0.060178116	0.882434448	0.915401619
Pfx003026	ATXN1L	Ataxin 1-like	chr2	41463118	41468148	3.262878	4.459935	3.406544	0.992003	1.253556	1.211173	5.441074	3.918123	3.905856	1.131767104	9.77E-10	1.78E-09	0.996057394	4.26E-08	7.39E-08	0.129382171	0.529199099	0.632159995
Pfx003027	NA	NA	chr2	41474267	41477308	2.278027	2.556595	2.274665	0.216104	0.270244	0.284239	2.303295	1.901959	2.264583	2.239935017	2.17E-18	4.85E-18	2.494080043	1.28E-25	3.10E-25	-0.260272243	0.039338129	0.06880141
Pfx003028	ZNF821	Zinc finger protein 821	chr2	41478315	41483763	1.179316	1.989541	0.97497	0.358077	0.6334	0.759736	0.966129	1.226297	1.029554	0.057276548	0.885481785	0.896658452	0.541618107	0.195336479	0.229821113	-0.49505401	0.073933549	0.121165932
Pfx003029	AP1G1	Adaptor-related protein complex 1, gamma 1 subunit	chr2	41493003	41517682	11.096105	11.266616	10.181464	2.967384	3.364108	3.029083	12.894914	12.384786	12.173027	1.196535255	2.59E-63	9.70E-63	1.112036016	8.64E-54	2.79E-53	0.077758662	0.039177714	0.068553911
Pfx003030	PHLPP2	PH domain and leucine rich repeat protein phosphatase 2	chr2	41525828	41572050	0.893854	1.003164	0.834758	0.109914	0.10613	0.147801	0.911191	0.831537	0.887149	2.016701206	1.98E-10	3.69E-10	2.18888837	8.82E-13	1.74E-12	-0.179282933	0.272588525	0.373105222
Pfx003031	MARVELD3	MARVEL domain containing 3	chr2	41578477	41581637	9.012794	8.851413	8.516838	19.375679	21.02124	18.915991	6.853586	7.90052	6.4876	-2.283482622	4.60E-97	2.23E-96	-1.851683088	1.41E-81	5.60E-81	-0.43829956	5.42E-05	0.000149469
Pfx003032	USP10	Ubiquitin specific peptidase 10	chr2	41585332	41613140	20.940475	21.026131	19.934538	10.753032	10.570005	11.043354	20.873638	19.600235	20.181892	0.103910174	0.053559153	0.066018598	0.251605311	3.03E-07	5.09E-07	-0.153862706	3.10E-05	8.81E-05
Pfx003033	CRISPLD2	Cysteine-rich secretory protein LCCL	chr2	41627542	41647553	2.480174	2.858997	2.362933	0	0.124298	0.154545	1.250164	1.169255	1.301796	2.838539513	2.30E-06	3.69E-06	3.99836851	2.16E-16	4.57E-16	-1.166697207	4.03E-09	1.64E-08
Pfx003034		Hepatocyte nuclear factor 4-beta-like	chr2	41672580	41685070	0.018769	0.054595	0	0.042997	0	0.02039	0	0	0	-4.209209916	0.090431356	0.108908796	-0.485627227	0.775954623	0.801319427	-3.725769604	0.169749812	0.250648589
Pfx003035	NA	NA	chr2	41946824	41947616	1.079863	0.954825	0.751464	0	0	0	1.114921	0.628349	0.397949	6.081004609	2.30E-05	3.52E-05	6.557279396	1.01E-06	1.67E-06	-0.485283676	0.25483697	0.352780101
Pfx003036	ZFHX3	Zinc finger homeobox	chr2	42011628	42111882	0.213328	0.271567	0.251213	0.057838	0.043523	0.056101	0.167868	0.183653	0.120402	0.761485532	0.041267469	0.051423497	1.521197221	1.99E-06	3.23E-06	-0.767177558	0.000517978	0.001265373
Pfx003037	PMFBP1		chr2	42231479	42315880	0	0.071015	0.159308	0.157778	0	0	0.198362	0.076341	0.220223	0.967577881	0.471417536	0.511191876	0.048154747	0.979566632	0.981793325	0.927994834	0.304882063	0.409653502
Pfx003038	PMFBP1		chr2	42334962	42356878	0.423732	0.33057	0.46583	0.139344	0.205428	0.153217	0.330315	0.308929	0.242158	-0.035466307	0.951528779	0.956061575	0.553004471	0.298592454	0.342406723	-0.593162283	0.157077875	0.234581845
Pfx003039	NA	NA	chr2	42362323	42365378	24.716045	22.675934	27.356026	2.34207	2.711229	2.12445	27.922846	24.171078	27.237589	2.654011525	4.37E-41	1.32E-40	2.688604375	2.50E-38	6.99E-38	-0.038885717	0.710151322	0.783023341
Pfx003040	DHX38	DEAH (Asp-Glu-Ala-His) box polypeptide 38	chr2	42371474	42399831	28.471889	28.444214	26.740824	5.309481	5.305681	5.026292	29.389608	28.57872	29.770029	1.685843744	2.20E-198	1.80E-197	1.735249464	2.53E-242	2.15E-241	-0.05553108	0.083813401	0.135389442
Pfx003041		7 transmembrane receptor (rhodopsin family)	chr2	42410988	42414055	0.203604	0.169171	0.393464	5.382429	5.376023	5.340566	1.351571	1.280606	1.164658	-2.881878433	4.34E-81	1.88E-80	-5.071330361	3.15E-95	1.36E-94	2.177522732	2.16E-12	1.12E-11
Pfx003042	CPNE7	Copine VII	chr2	42489759	42543976	0.078667	0	0	0.00843	0.036263	0	0.058661	0.07872	0	0.238860953	0.898324127	0.908346509	-0.344457821	0.882944641	0.897229664	0.570828053	0.768512476	0.829179499
Pfx003044	RPL13	ribosomal protein L13	chr2	42559289	42563010	1458.463989	1400.380859	1311.81543	1192.998291	1100.588501	1138.554199	1605.408936	1702.215332	1648.987793	-0.270973017	8.24E-24	2.01E-23	-0.402027996	6.08E-61	2.08E-60	0.124721444	3.32E-07	1.16E-06
Pfx003045	GCSH	The H protein shuttles the methylamine group of glycine from the P protein to the T protein	chr2	42564171	42575667	3.876179	5.295398	3.88945	0.16035	0.069815	0.23083	6.961055	7.583293	6.291258	4.475588362	5.71E-25	1.42E-24	3.923502455	5.68E-17	1.22E-16	0.543801307	0.000718878	0.001721747
Pfx003046	KARS	lysyl-tRNA synthetase	chr2	42576878	42589117	106.327118	109.951286	104.904465	243.131912	225.403412	241.425476	128.629257	128.951721	125.459709	-1.691799624	0	0	-1.826662321	0	0	0.128672005	5.49E-07	1.87E-06
Pfx003047	NFAT5	Nuclear factor of activated T-cells	chr2	42590311	42595710	5.393229	5.426752	5.655962	0.226825	0.142325	0.188065	4.921938	4.574556	4.341439	3.803367723	1.14E-77	4.80E-77	4.176302865	9.80E-100	4.35E-99	-0.378459956	5.62E-07	1.91E-06
Pfx003048	PSMD7	Proteasome (prosome, macropain) 26S subunit, non-ATPase, 7 (Mov34 homolog)	chr2	42643176	42650720	78.423035	74.632629	77.146523	102.369682	91.398125	97.876289	93.648064	99.303795	95.227158	-0.818398269	5.49E-82	2.39E-81	-1.022729888	2.05E-95	8.82E-95	0.198533484	1.58E-07	5.64E-07
Pfx003049	PKD1L2	Polycystic kidney disease protein 1-like	chr2	42650956	42669312	0.511177	0.453611	0.360942	0.162775	0.139566	0.154023	0.350754	0.47328	0.44221	0.653506162	0.041335119	0.051504832	0.835541201	0.006180948	0.008334262	-0.189510381	0.378301357	0.488397961
Pfx003050	ZNF143	zinc finger protein	chr2	42670416	42683109	9.913134	10.632656	8.382202	8.346477	7.501343	6.723324	19.311165	17.960594	19.534136	0.531159838	4.73E-09	8.44E-09	-0.326563616	0.002285028	0.003174202	0.850034464	7.76E-36	1.13E-34
Pfx003051	WEE1	WEE1 G2 checkpoint kinase	chr2	42684816	42690105	0.186533	0.212898	0.13414	0	0	0	0.306682	0.148008	0.307562	5.683358948	0.000135039	0.000198701	5.298098793	0.000618393	0.000888496	0.376282608	0.501032065	0.606742915
Pfx003052	SWAP70	SWAP switching B-cell complex subunit	chr2	42692017	42704472	2.71661	2.738462	2.329151	0.233077	0.233669	0.200153	2.307127	2.450602	2.397633	2.589760003	6.92E-13	1.38E-12	2.82144809	3.26E-16	6.88E-16	-0.23879988	0.155718965	0.232816442
Pfx003053	LRRFIP1	Leucine rich repeat (in FLII) interacting protein	chr2	42713475	42737136	0.679698	0.710797	0.670326	0	0	0.033983	4.071997	3.554105	3.206221	7.309059332	2.34E-17	5.13E-17	5.052768451	1.16E-07	1.97E-07	2.253594411	3.21E-36	4.77E-35
Pfx003054	NA	NA	chr2	42738404	42771560	0.387804	0.757023	0.40999	1.114166	0.425983	0.294432	2.956013	2.997634	2.359217	1.368437823	0.005672287	0.007562467	-0.876113857	0.207964598	0.24398848	2.230822485	3.74E-09	1.52E-08
Pfx003055		G-protein coupled receptor	chr2	42788463	42797316	18.357403	18.228657	15.804968	0.272831	0.410171	0.231388	12.953287	13.271704	11.657718	4.553603163	1.51E-76	6.28E-76	5.13790981	4.74E-108	2.21E-107	-0.591277745	2.24E-16	1.48E-15
Pfx003056	RIPK3	Caspase recruitment domain	chr2	42807179	42821594	2.436065	2.371835	2.242819	14.63378	15.383337	14.232641	8.856784	10.218709	6.967355	-1.567628044	4.90E-26	1.24E-25	-3.322694011	1.70E-97	7.43E-97	1.748515621	4.28E-22	3.72E-21
Pfx003057	SLC7A6	Solute carrier family 7 (cationic amino acid transporter, y system), member 6	chr2	42825536	42835763	2.677649	2.738596	3.095088	14.644191	14.517548	14.781368	3.224465	2.842177	3.629374	-2.977008559	9.74E-223	8.72E-222	-3.048575669	2.09E-239	1.76E-238	0.06399167	0.608793815	0.702628056
Pfx003058	SLC7A6OS	Solute carrier family 7, member 6 opposite strand	chr2	42836482	42839107	57.891541	56.231972	55.771648	16.880554	15.336487	15.901797	61.086193	60.813236	64.638039	1.152481579	7.10E-55	2.46E-54	1.136332595	9.24E-58	3.08E-57	0.010393898	0.82324447	0.873766958
Pfx003059	NA	NA	chr2	42856080	42857105	0	0	0	1.0108	0.844891	1.229919	0.109007	0.292993	0	-3.519737819	8.97E-05	0.000133342	-7.040729254	2.67E-07	4.49E-07	3.524680311	0.237712293	0.332693239
Pfx003060	NA	NA	chr2	42876566	42878622	0.926675	0.824341	1.293727	8.796836	9.369701	10.300681	7.451205	5.50998	6.567631	-1.346479359	5.19E-16	1.11E-15	-3.89652408	6.21E-63	2.16E-62	2.54411387	1.55E-27	1.69E-26
Pfx003061	SCUBE2	Signal peptide, CUB	chr2	42879582	42917228	1.691495	1.541891	1.825612	1.34569	1.368284	1.204036	1.158207	0.891727	1.073693	-1.125576165	3.76E-10	6.95E-10	-0.316123079	0.050615975	0.063359061	-0.814712008	4.07E-08	1.52E-07
Pfx003062	TMEM9B	TMEM9 domain family, member B	chr2	42918250	42922309	24.484041	24.157806	24.473923	21.876707	21.72233	20.920755	22.746624	22.761351	22.597242	-0.723843516	3.11E-32	8.47E-32	-0.502450362	2.76E-15	5.73E-15	-0.227317205	1.15E-05	3.43E-05
Pfx003063	ST5	Suppression of tumorigenicity 5	chr2	42947851	42959799	26.194239	27.796701	25.826908	0.645496	0.482678	0.680378	16.643816	14.997056	13.945618	3.836253656	1.45E-103	7.35E-103	4.763241084	5.48E-206	4.05E-205	-0.933953903	3.75E-55	9.41E-54
Pfx003064	TRIM66	Tripartite motif containing 66	chr2	42990033	43013755	2.626614	3.095827	3.064638	15.098092	14.869552	16.035463	3.869291	3.721863	3.905257	-2.802157938	0	0	-3.067959532	9.88E-275	9.46E-274	0.259389173	0.008628058	0.017342994
Pfx003065		Ras-related and estrogen-regulated growth inhibitor-like	chr2	43022915	43026401	0.163748	0.214525	0.107711	0	0	0	0.085234	0.211701	0.194066	3.617972901	0.093052551	0.111847869	3.796855101	0.06380634	0.079258202	-0.187888734	0.863821604	0.901959869
Pfx003066	STK33	Serine threonine kinase 33	chr2	43028865	43047256	0.501652	0.603159	0.483511	8.38353	7.609326	7.92903	0.718287	1.041651	0.667028	-4.097122487	1.70E-152	1.12E-151	-4.587913034	1.81E-180	1.21E-179	0.487399989	0.071228439	0.117235976
Pfx003067	LMO1	LIM domain	chr2	43114595	43149650	0.383907	0.430443	0.26782	1.954595	1.705204	1.658668	0.479216	0.529878	0.657066	-2.424430681	1.01E-11	1.95E-11	-2.954911418	1.01E-14	2.06E-14	0.52575318	0.291867212	0.394578357
Pfx003068	LMO1	LIM domain only 1	chr2	43236197	43252069	2.294363	2.992612	0.819546	2.058801	1.447442	1.871036	1.180056	3.843969	1.265105	-0.577506446	0.13672038	0.161108701	-0.514000841	0.16261527	0.193324862	-0.068873232	0.923844786	0.946285303
Pfx003070	TUB	Belongs to the TUB family	chr2	43298596	43357653	0.051422	0.10667	0.247082	1.136478	1.285354	1.530879	0	0.063865	0	-6.421428715	6.33E-16	1.35E-15	-3.896149709	8.53E-17	1.82E-16	-2.536471892	0.040806522	0.07107822
Pfx003071	RRAS2	Related RAS viral (r-ras) oncogene homolog 2	chr2	43367350	43400507	7.590264	7.367068	6.910633	5.659968	6.448301	6.484403	4.679605	4.687811	5.017584	-1.172980266	6.37E-09	1.13E-08	-0.452384549	0.011022694	0.014601112	-0.726812143	1.15E-05	3.44E-05
Pfx003072	COPB1	The coatomer is a cytosolic protein complex that binds to dilysine motifs and reversibly associates with Golgi non- clathrin-coated vesicles, which further mediate biosynthetic protein transport from the ER, via the Golgi up to the trans Golgi network. Coatomer complex is required for budding from Golgi membranes, and is essential for the retrograde Golgi-to-ER transport of dilysine-tagged protei…	chr2	43405444	43432578	32.120342	31.550409	28.834806	34.242229	32.867603	34.875355	31.52816	32.24147	32.188404	-0.889670139	1.82E-91	8.46E-91	-0.824848302	1.64E-82	6.56E-82	-0.071257535	0.046338556	0.079611579
Pfx003073	PDE3B	Phosphodiesterase 3B, cGMP-inhibited	chr2	43439185	43486733	5.631393	5.39799	5.349571	4.675884	4.580828	4.674496	4.011282	3.754234	3.825619	-1.067390999	5.44E-62	2.02E-61	-0.449942411	1.72E-14	3.51E-14	-0.623538586	7.51E-32	9.55E-31
Pfx003074	CYP2R1	Cytochrome P450, family 2, subfamily R, polypeptide 1	chr2	43487146	43491468	0	0	0	0.098173	0.215242	0.128729	0.066554	0.027294	0.111134	-1.898238215	0.014690438	0.019024846	-6.819489217	1.61E-06	2.63E-06	4.911604349	0.005581678	0.011576754
Pfx003075	CALCB	Calcitonin calcitonin-related polypeptide, alpha	chr2	43494629	43496642	0	0.241994	0	0.171723	0	0	0	0	0	-2.996294581	0.444305218	0.48386603	-0.29579602	0.919331541	0.930986824	-2.70415709	0.496542588	0.602595378
